# Supplementary material for: Engineered Marine Biofilms for Ocean Environment Monitoring
Source: ACS Synth Biol. 2025 Jun 23;14(7):2797–809. doi: 10.1021/acssynbio.5c00192 (PMC12281610; doi:10.1021/acssynbio.5c00192)
Supplement: Supplementary file 2 [file sb5c00192_si_002.xlsx]

## Sheet: Sheet1
gene_id	Description	old_locus_tag	logFC_T42_WAT	LR_T42_WAT	PValue_T42_WAT	FDR_T42_WAT
DSHI_RS22105	IS5 family transposase		10.6176	145.896	1.36822e-33	2.03215e-32
DSHI_RS22050	IS5 family transposase		10.4547	130.104	3.88883e-30	5.24737e-29
DSHI_RS18685	tyrosine-type recombinase/integrase	Dshi_3698	10.0328	102.326	4.70926e-24	5.53976e-23
DSHI_RS06510	hypothetical protein	Dshi_1277	9.69542	61.0163	5.66053e-15	4.09323e-14
DSHI_RS21755	IS630 family transposase		9.67576	4.30896	0.037912	0.0719388
DSHI_RS21865	IS630 family transposase		9.67526	4.30761	0.0379423	0.0719632
DSHI_RS22170	hypothetical protein		8.97667	227.011	2.67451e-51	5.78169e-50
DSHI_RS18955	WGR domain-containing protein	Dshi_3754	8.91141	4.53559	0.0331969	0.0640514
DSHI_RS19950	helix-turn-helix domain-containing protein	Dshi_3961	8.77527	9.9365	0.00162033	0.00408696
DSHI_RS18330	SCO family protein	Dshi_3622	8.69388	25.4269	4.59456e-07	1.85444e-06
DSHI_RS00360	hypothetical protein	Dshi_0075	8.35318	247.418	9.48974e-56	2.29141e-54
DSHI_RS16160	hypothetical protein	Dshi_3188	8.17195	25.6491	4.09485e-07	1.65627e-06
DSHI_RS19940	disulfide bond formation protein B	Dshi_3959	7.66483	5.07661	0.0242508	0.0482794
DSHI_RS18345	transglutaminase domain-containing protein	Dshi_3625	7.20167	4.87211	0.0272941	0.0537935
DSHI_RS18355	STAS/SEC14 domain-containing protein	Dshi_3627	6.86453	5.32464	0.021026	0.0424737
DSHI_RS09325	YeiH family putative sulfate export transporter	Dshi_1827	6.75765	14.3467	0.000152044	0.000456573
DSHI_RS19870	cytochrome C biogenesis protein CcdA	Dshi_3944	6.74058	12.0847	0.000508363	0.00140591
DSHI_RS18905	hypothetical protein	Dshi_3742	6.72055	13.7897	0.000204455	0.00060085
DSHI_RS03415	cbb3-type cytochrome oxidase assembly protein CcoS	Dshi_0668	6.61093	12.9642	0.000317496	0.000901611
DSHI_RS16070	hypothetical protein	Dshi_3170	6.32151	38.5075	5.45443e-10	2.86167e-09
DSHI_RS02070	IS3 family transposase	Dshi_0404	6.19471	3.06219	0.0801334	0.137462
DSHI_RS07415	IS3 family transposase	partial;pseudo;Dshi_1456	6.16022	9.73141	0.00181146	0.00453853
DSHI_RS17015	IS3 family transposase	Dshi_3357	6.11768	9.06342	0.00260773	0.00634492
DSHI_RS22230	transposase		6.04371	8.44401	0.00366247	0.00871102
DSHI_RS00045	DUF305 domain-containing protein	Dshi_0010	5.99194	8.70722	0.00316952	0.00759986
DSHI_RS09085	hypothetical protein	Dshi_1783	5.86964	7.86042	0.00505286	0.0116947
DSHI_RS07385	NnrS family protein	Dshi_1450	5.83522	41.1124	1.43725e-10	7.78791e-10
DSHI_RS06465	5-dehydro-2-deoxygluconokinase	Dshi_1268	5.75924	161.873	4.4101e-37	7.2547e-36
DSHI_RS16105	protein nirF	Dshi_3177	5.68239	94.58	2.3539e-22	2.6057e-21
DSHI_RS11720	group III truncated hemoglobin	Dshi_2305	5.66169	54.5062	1.54958e-13	1.02535e-12
DSHI_RS21690	hypothetical protein	partial;pseudo;Dshi_1705	5.65739	6.47992	0.01091	0.0234134
DSHI_RS19415	hypothetical protein	Dshi_3848	5.65721	6.43302	0.0112018	0.0239649
DSHI_RS11725	Rrf2 family transcriptional regulator	Dshi_2306	5.61151	58.6254	1.90736e-14	1.32584e-13
DSHI_RS21295	hypothetical protein	Dshi_0970	5.53037	38.8968	4.46816e-10	2.3562e-09
DSHI_RS06480	TIM barrel protein	Dshi_1271	5.42861	247.267	1.02394e-55	2.45805e-54
DSHI_RS06460	5-deoxy-glucuronate isomerase	Dshi_1267	5.42459	57.9871	2.6384e-14	1.81264e-13
DSHI_RS16100	Lrp/AsnC family transcriptional regulator	Dshi_3176	5.41552	59.8917	1.00224e-14	7.1226e-14
DSHI_RS06520	5-deoxy-glucuronate isomerase	Dshi_1279	5.37216	39.6932	2.97163e-10	1.57913e-09
DSHI_RS16130	NnrS family protein	Dshi_3182	5.28789	66.9815	2.7407e-16	2.15961e-15
DSHI_RS11730	hypothetical protein	Dshi_2307	5.26595	18.278	1.90899e-05	6.47143e-05
DSHI_RS14675	Hsp20 family protein	Dshi_2892	5.19882	96.9245	7.20216e-23	8.0809e-22
DSHI_RS16185	regulatory protein NosR	Dshi_3193	5.15622	52.412	4.49976e-13	2.90305e-12
DSHI_RS19770	hypothetical protein	Dshi_3924	5.12959	4.95307	0.0260444	0.0515766
DSHI_RS06225	tripartite tricarboxylate transporter TctB family protein	Dshi_1219	5.12602	4.81643	0.0281896	0.0553208
DSHI_RS21925	DUF3768 domain-containing protein		5.12327	4.75297	0.0292478	0.0571259
DSHI_RS06500	ABC transporter permease	Dshi_1275	5.12308	303.356	6.11718e-68	1.89908e-66
DSHI_RS05085	tRNA-Ser	Dshi_6023	5.11952	4.37722	0.0364223	0.0694951
DSHI_RS22125	hemin uptake protein HemP	Dshi_4225	5.1172	20.7017	5.36673e-06	1.94209e-05
DSHI_RS16140	nitric oxide reductase	Dshi_3184	5.09845	67.8542	1.76045e-16	1.4087e-15
DSHI_RS06470	3D-(3,5/4)-trihydroxycyclohexane-1,2-dione acylhydrolase (decyclizing)	Dshi_1269	4.95541	250.21	2.33757e-56	5.77953e-55
DSHI_RS11715	hypothetical protein	Dshi_2304	4.93406	27.8709	1.29683e-07	5.45834e-07
DSHI_RS16145	CbbQ/NirQ/NorQ/GpvN family protein	Dshi_3185	4.83232	64.8978	7.88865e-16	5.99857e-15
DSHI_RS10810	creatininase	Dshi_2124	4.82531	108.318	2.28884e-25	2.77144e-24
DSHI_RS07395	ABC transporter permease subunit	Dshi_1452	4.80961	25.8422	3.70504e-07	1.5072e-06
DSHI_RS16115	uroporphyrinogen-III C-methyltransferase	Dshi_3179	4.70769	30.2664	3.76587e-08	1.67377e-07
DSHI_RS06475	Gfo/Idh/MocA family oxidoreductase	Dshi_1270	4.6911	194.853	2.77353e-44	5.25316e-43
DSHI_RS16195	nitrous oxide reductase family maturation protein NosD	Dshi_3195	4.68261	52.1749	5.07718e-13	3.26537e-12
DSHI_RS06505	sugar ABC transporter ATP-binding protein	Dshi_1276	4.63025	234.108	7.57859e-53	1.70065e-51
DSHI_RS07840	PDZ domain-containing protein	Dshi_1540	4.55982	129.683	4.8067e-30	6.46478e-29
DSHI_RS16075	cobalamin (vitamin B12) biosynthesis CbiX protein	Dshi_3171	4.55242	51.8944	5.85682e-13	3.74927e-12
DSHI_RS16210	nitrous oxide reductase accessory protein NosL	Dshi_3198	4.54549	59.313	1.34484e-14	9.44361e-14
DSHI_RS06515	phytanoyl-CoA dioxygenase	Dshi_1278	4.51549	64	1.24419e-15	9.30663e-15
DSHI_RS16085	heme d1 biosynthesis radical SAM protein NirJ	Dshi_3173	4.45843	51.5447	6.99849e-13	4.47318e-12
DSHI_RS16080	cytochrome CBB3	Dshi_3172	4.44576	36.4343	1.57903e-09	8.03925e-09
DSHI_RS06490	LacI family transcriptional regulator	Dshi_1273	4.41053	131.284	2.14555e-30	2.90459e-29
DSHI_RS06455	class II fructose-bisphosphate aldolase	Dshi_1266	4.40514	119.339	8.82618e-28	1.14242e-26
DSHI_RS14995	SlyX family protein	Dshi_2956	4.34054	23.4947	1.25258e-06	4.82005e-06
DSHI_RS16215	FAD:protein FMN transferase	Dshi_3199	4.33558	65.3121	6.3927e-16	4.92452e-15
DSHI_RS16110	cytochrome c	Dshi_3178	4.309	16.7613	4.23899e-05	0.000137817
DSHI_RS06495	sugar ABC transporter substrate-binding protein	Dshi_1274	4.27231	101.133	8.60066e-24	9.97532e-23
DSHI_RS16155	hypothetical protein	Dshi_3187	4.21664	33.1301	8.61929e-09	4.10485e-08
DSHI_RS03135	ATP-dependent chaperone ClpB	Dshi_0617	4.1768	307.828	6.49309e-69	2.0623e-67
DSHI_RS01665	50S ribosomal protein L34	Dshi_0333	4.14316	15.9349	6.55578e-05	0.00020679
DSHI_RS06485	Gfo/Idh/MocA family oxidoreductase	Dshi_1272	4.10276	74.2659	6.82722e-18	5.87283e-17
DSHI_RS16095	Lrp/AsnC family transcriptional regulator	Dshi_3175	4.058	57.4851	3.40544e-14	2.32414e-13
DSHI_RS22390	hypothetical protein	Dshi_2870	4.05365	144.959	2.19286e-33	3.22218e-32
DSHI_RS16205	ABC transporter permease	Dshi_3197	3.98788	43.3309	4.62223e-11	2.56177e-10
DSHI_RS14810	chaperonin GroEL	Dshi_2919	3.9719	264.225	2.05899e-59	5.31348e-58
DSHI_RS07380	TonB-dependent receptor	Dshi_1449	3.96109	15.8387	6.89768e-05	0.000216582
DSHI_RS16125	4Fe-4S binding protein	Dshi_3181	3.95222	51.3433	7.75443e-13	4.92585e-12
DSHI_RS19595	HdeD family acid-resistance protein	Dshi_3886	3.91787	99.0777	2.42788e-23	2.77693e-22
DSHI_RS06450	inositol 2-dehydrogenase	Dshi_1265	3.91552	86.6783	1.27688e-20	1.32136e-19
DSHI_RS16170	5-aminolevulinate synthase	Dshi_3190	3.85016	65.8109	4.96323e-16	3.85936e-15
DSHI_RS07390	ATP-binding cassette domain-containing protein	Dshi_1451	3.82587	19.3314	1.09882e-05	3.84167e-05
DSHI_RS16175	Crp/Fnr family transcriptional regulator	Dshi_3191	3.752	49.1515	2.36934e-12	1.46015e-11
DSHI_RS16200	ABC transporter ATP-binding protein	Dshi_3196	3.74695	37.6861	8.30931e-10	4.30478e-09
DSHI_RS03500	DUF1150 family protein	Dshi_0684	3.72276	73.5527	9.79839e-18	8.34177e-17
DSHI_RS09870	TIGR01620 family protein	Dshi_1936	3.67973	138.885	4.66746e-32	6.57745e-31
DSHI_RS11705	hypothetical protein	Dshi_2302	3.66139	14.6508	0.000129382	0.000392518
DSHI_RS13970	hypothetical protein		3.65959	23.9402	9.93771e-07	3.87102e-06
DSHI_RS08645	porin family protein	Dshi_1699	3.6462	288.223	1.21254e-64	3.52577e-63
DSHI_RS16090	Lrp/AsnC family transcriptional regulator	Dshi_3174	3.64134	38.9994	4.23945e-10	2.24132e-09
DSHI_RS07400	ABC transporter substrate-binding protein	Dshi_1453	3.63114	29.7914	4.81119e-08	2.12011e-07
DSHI_RS09045	NirD/YgiW/YdeI family stress tolerance protein	Dshi_1776	3.62593	62.4553	2.72558e-15	2.00248e-14
DSHI_RS18910	replication protein C	Dshi_3743	3.62563	191.807	1.28213e-43	2.37395e-42
DSHI_RS04965	sugar ABC transporter permease	Dshi_0973	3.62109	30.73	2.96543e-08	1.33817e-07
DSHI_RS04945	mannitol dehydrogenase family protein	Dshi_0969	3.59562	44.1839	2.98935e-11	1.6862e-10
DSHI_RS11735	hypothetical protein	Dshi_2308	3.5953	11.3363	0.00076005	0.00202337
DSHI_RS10805	spermidine/putrescine ABC transporter substrate-binding protein	Dshi_2123	3.54361	82.616	9.96465e-20	9.65822e-19
DSHI_RS16180	hypothetical protein		3.53498	47.6413	5.11793e-12	3.0715e-11
DSHI_RS16135	cytochrome c	Dshi_3183	3.533	59.548	1.1935e-14	8.42386e-14
DSHI_RS13905	thiamine diphosphokinase	Dshi_2739	3.52893	16.6292	4.54456e-05	0.000147173
DSHI_RS11760	tRNA-Ser	Dshi_6042	3.52083	23.2391	1.43063e-06	5.47964e-06
DSHI_RS02305	pyrroloquinoline quinone precursor peptide PqqA	Dshi_0450	3.51831	1.54075	0.214506	0.314857
DSHI_RS18915	ParB N-terminal domain-containing protein	Dshi_3744	3.51442	150.236	1.53977e-34	2.32883e-33
DSHI_RS16190	TAT-dependent nitrous-oxide reductase	Dshi_3194	3.49472	32.0175	1.5279e-08	7.11242e-08
DSHI_RS18940	tyrosine-type recombinase/integrase	Dshi_3751	3.4874	98.3524	3.50173e-23	3.96127e-22
DSHI_RS22285	hypothetical protein	Dshi_1843	3.48621	47.0487	6.92453e-12	4.1198e-11
DSHI_RS03260	ring-cleaving dioxygenase	Dshi_0637	3.47291	79.9762	3.78938e-19	3.53493e-18
DSHI_RS01990	5S ribosomal RNA	Dshi_6010	3.44766	46.1676	1.08557e-11	6.34887e-11
DSHI_RS00235	hypothetical protein	Dshi_0049	3.44552	89.493	3.07718e-21	3.26624e-20
DSHI_RS14815	co-chaperone GroES	Dshi_2920	3.38379	246.343	1.62831e-55	3.88629e-54
DSHI_RS11270	hypothetical protein	Dshi_2217	3.37732	149.679	2.03773e-34	3.05955e-33
DSHI_RS21750	6S RNA		3.37256	269.05	1.82751e-60	4.89986e-59
DSHI_RS11975	DUF1501 domain-containing protein	Dshi_2353	3.36583	161.048	6.67982e-37	1.09016e-35
DSHI_RS21195	DUF1289 domain-containing protein	Dshi_4224	3.35188	12.8256	0.000341906	0.000969595
DSHI_RS01125	hypothetical protein		3.35171	34.2014	4.96925e-09	2.43393e-08
DSHI_RS11710	short-chain dehydrogenase	Dshi_2303	3.34764	18.8358	1.4247e-05	4.88587e-05
DSHI_RS08290	hypothetical protein	Dshi_1629	3.33503	21.7571	3.09449e-06	1.14082e-05
DSHI_RS16020	hypothetical protein	Dshi_3160	3.28876	85.478	2.34291e-20	2.35948e-19
DSHI_RS16150	VWA domain-containing protein	Dshi_3186	3.28806	43.4918	4.25733e-11	2.37227e-10
DSHI_RS17750	glutaredoxin 3	Dshi_3507	3.28587	47.486	5.53987e-12	3.31509e-11
DSHI_RS02130	hypothetical protein	Dshi_0417	3.27471	24.6508	6.87171e-07	2.71515e-06
DSHI_RS18920	AAA family ATPase	Dshi_3745	3.26797	67.6361	1.96632e-16	1.56434e-15
DSHI_RS03170	protein-methionine-sulfoxide reductase heme-binding subunit MsrQ	Dshi_0624	3.26019	59.4496	1.25465e-14	8.84037e-14
DSHI_RS05900	uroporphyrinogen-III C-methyltransferase	Dshi_1155	3.20184	199.705	2.42169e-45	4.71658e-44
DSHI_RS04960	carbohydrate ABC transporter permease	Dshi_0972	3.17999	71.6884	2.52004e-17	2.10207e-16
DSHI_RS09875	YcjX family protein	Dshi_1937	3.17677	188.275	7.56511e-43	1.36403e-41
DSHI_RS03495	Hsp20 family protein	Dshi_0683	3.15957	143.854	3.82358e-33	5.59843e-32
DSHI_RS01945	50S ribosomal protein L36	Dshi_0387	3.15538	13.664	0.00021861	0.000638812
DSHI_RS19450	AAA family ATPase	Dshi_3855	3.14101	190.397	2.60405e-43	4.75758e-42
DSHI_RS16060	FAD:protein FMN transferase	Dshi_3168	3.12584	72.7844	1.44612e-17	1.22107e-16
DSHI_RS03195	5S ribosomal RNA	Dshi_6017	3.10035	60.5299	7.24686e-15	5.20387e-14
DSHI_RS15650	aa3-type cytochrome c oxidase subunit IV	Dshi_3087	3.04012	14.4581	0.000143309	0.000432545
DSHI_RS04975	LacI family transcriptional regulator	Dshi_0975	3.03358	114.666	9.31222e-27	1.17585e-25
DSHI_RS16755	hypothetical protein		3.02171	48.7452	2.91465e-12	1.7829e-11
DSHI_RS21440	TSUP family transporter	Dshi_2536	3.01511	12.6589	0.000373792	0.00105207
DSHI_RS13475	cytochrome-c peroxidase	Dshi_2655	2.97814	164.31	1.29413e-37	2.15461e-36
DSHI_RS11970	DUF1800 domain-containing protein	Dshi_2352	2.93212	139.22	3.94248e-32	5.57483e-31
DSHI_RS13335	nitroreductase	Dshi_2627	2.93159	153.678	2.72293e-35	4.24264e-34
DSHI_RS20260	recombinase family protein	Dshi_4026	2.91914	78.7926	6.89843e-19	6.30168e-18
DSHI_RS13590	ATP-binding cassette domain-containing protein	Dshi_2678	2.91741	47.3351	5.98324e-12	3.57522e-11
DSHI_RS17420	ATP-dependent protease subunit HslV	Dshi_3440	2.91583	90.6406	1.72285e-21	1.85734e-20
DSHI_RS18945	DUF1403 family protein	Dshi_3752	2.91457	95.886	1.21696e-22	1.35806e-21
DSHI_RS19435	hypothetical protein	Dshi_3852	2.9041	162.901	2.62887e-37	4.34184e-36
DSHI_RS20270	DUF1403 family protein	Dshi_4028	2.87693	74.373	6.46685e-18	5.57445e-17
DSHI_RS22455	hypothetical protein		2.86153	4.07311	0.0435711	0.081405
DSHI_RS11955	iron-sulfur cluster assembly accessory protein	Dshi_2349	2.832	123.854	9.06717e-29	1.19611e-27
DSHI_RS07405	YbaN family protein		2.83028	39.7897	2.82837e-10	1.50494e-09
DSHI_RS22240	hypothetical protein		2.81411	79.1736	5.68856e-19	5.2546e-18
DSHI_RS10645	folate-binding protein YgfZ	Dshi_2092	2.81096	84.8215	3.26559e-20	3.2648e-19
DSHI_RS01815	insulinase family protein	Dshi_0362	2.80201	191.04	1.88547e-43	3.46005e-42
DSHI_RS21700	heme exporter protein CcmD		2.7964	6.55103	0.0104824	0.0225778
DSHI_RS22395	hypothetical protein	Dshi_3061	2.78841	6.18273	0.0129003	0.0271901
DSHI_RS04970	sugar ABC transporter substrate-binding protein	Dshi_0974	2.78529	225.674	5.23247e-51	1.12525e-49
DSHI_RS19455	ParB N-terminal domain-containing protein	Dshi_3856	2.77982	140.917	1.67793e-32	2.39729e-31
DSHI_RS04185	hypothetical protein	Dshi_0818	2.77895	52.1072	5.25519e-13	3.3746e-12
DSHI_RS17655	CoA pyrophosphatase	Dshi_3488	2.76875	145.375	1.77855e-33	2.63212e-32
DSHI_RS17745	carbon-nitrogen hydrolase family protein	Dshi_3506	2.76212	80.5284	2.86561e-19	2.69524e-18
DSHI_RS13880	DUF2065 domain-containing protein	Dshi_2734	2.74458	5.84661	0.0156071	0.0324317
DSHI_RS11950	SUF system Fe-S cluster assembly protein	Dshi_2348	2.74343	43.3339	4.6151e-11	2.56126e-10
DSHI_RS05500	DUF1476 domain-containing protein	Dshi_1075	2.73887	64.8632	8.02843e-16	6.08245e-15
DSHI_RS08710	BolA family transcriptional regulator	Dshi_1712	2.73456	84.3109	4.2277e-20	4.19619e-19
DSHI_RS17285	YciI family protein	Dshi_3413	2.7319	86.0074	1.7926e-20	1.83663e-19
DSHI_RS17680	ion transporter	Dshi_3493	2.72802	37.0361	1.15965e-09	5.9703e-09
DSHI_RS06405	exopolysaccharide biosynthesis protein	Dshi_1256	2.72571	81.9041	1.42855e-19	1.36539e-18
DSHI_RS08285	heavy metal-binding domain-containing protein	Dshi_1628	2.71872	74.9436	4.84351e-18	4.21028e-17
DSHI_RS13340	membrane protein	Dshi_2628	2.71754	153.286	3.31768e-35	5.1306e-34
DSHI_RS21980	YqaE/Pmp3 family membrane protein	Dshi_3915	2.70478	6.28175	0.0121987	0.0258036
DSHI_RS07375	helix-turn-helix domain-containing protein		2.70464	86.5555	1.35871e-20	1.39903e-19
DSHI_RS09030	hypothetical protein	Dshi_1774	2.69631	33.593	6.79381e-09	3.26942e-08
DSHI_RS16035	quinol dehydrogenase ferredoxin subunit NapH	Dshi_3163	2.65767	43.4423	4.36655e-11	2.42985e-10
DSHI_RS12725	HlyD family type I secretion periplasmic adaptor subunit	Dshi_2502	2.64813	12.2446	0.000466607	0.00129739
DSHI_RS04165	hypothetical protein	Dshi_0814	2.63254	104.47	1.5959e-24	1.8881e-23
DSHI_RS22275	hypothetical protein		2.62992	17.7973	2.45727e-05	8.18893e-05
DSHI_RS14265	thioredoxin family protein	Dshi_2810	2.62664	22.3009	2.33097e-06	8.75756e-06
DSHI_RS21845	hypothetical protein		2.625	50.8301	1.00719e-12	6.34912e-12
DSHI_RS13120	DUF3108 domain-containing protein	Dshi_2581	2.60925	68.9612	1.00418e-16	8.16192e-16
DSHI_RS20275	SMC-Scp complex subunit ScpB	Dshi_4029	2.60755	24.7002	6.69782e-07	2.64898e-06
DSHI_RS03650	poly(3-hydroxybutyrate) depolymerase-like protein	Dshi_0713	2.60378	65.8636	4.83243e-16	3.76474e-15
DSHI_RS14195	Hsp20/alpha crystallin family protein	Dshi_2796	2.59831	52.8388	3.6207e-13	2.34324e-12
DSHI_RS17660	CCA tRNA nucleotidyltransferase	Dshi_3489	2.59385	131.411	2.01286e-30	2.74294e-29
DSHI_RS16040	ferredoxin-type protein NapG	Dshi_3164	2.59299	30.4653	3.39897e-08	1.52381e-07
DSHI_RS11880	ribbon-helix-helix domain-containing protein		2.56776	26.1304	3.19128e-07	1.30593e-06
DSHI_RS21965	DUF1328 domain-containing protein	Dshi_3842	2.56263	5.4538	0.0195258	0.0397349
DSHI_RS13440	accessory factor UbiK family protein	Dshi_2648	2.55609	51.3476	7.73766e-13	4.92277e-12
DSHI_RS05605	SGNH/GDSL hydrolase family protein	Dshi_1096	2.55507	90.7938	1.59455e-21	1.72353e-20
DSHI_RS21420	hypothetical protein	Dshi_2496	2.55062	17.385	3.05223e-05	0.000101064
DSHI_RS05895	DUF2849 domain-containing protein	Dshi_1154	2.54028	71.3379	3.00993e-17	2.49559e-16
DSHI_RS17710	methyltransferase domain-containing protein	Dshi_3499	2.53715	136.046	1.9496e-31	2.71041e-30
DSHI_RS18950	SMC-Scp complex subunit ScpB	Dshi_3753	2.52653	2.82906	0.0925725	0.155185
DSHI_RS08040	type II toxin-antitoxin system RatA family toxin	Dshi_1580	2.52495	63.1347	1.93047e-15	1.43362e-14
DSHI_RS07335	LysR family transcriptional regulator	Dshi_1440	2.52449	63.467	1.63072e-15	1.21759e-14
DSHI_RS08325	hypothetical protein	Dshi_1635	2.50891	13.8204	0.000201138	0.000593636
DSHI_RS20925	glucans biosynthesis glucosyltransferase MdoH	Dshi_4170	2.49665	93.5328	3.99517e-22	4.37561e-21
DSHI_RS05510	phosphoribosylformylglycinamidine synthase subunit PurS	Dshi_1077	2.47849	12.4857	0.00041009	0.00115031
DSHI_RS03095	PLP-dependent aminotransferase family protein	Dshi_0609	2.47717	109.127	1.52205e-25	1.86485e-24
DSHI_RS17540	nucleotide exchange factor GrpE	Dshi_3465	2.46586	142.731	6.73093e-33	9.75158e-32
DSHI_RS01220	alanine dehydrogenase	Dshi_0244	2.46518	53.0625	3.23106e-13	2.09765e-12
DSHI_RS15945	2,4-dihydroxyhept-2-ene-1,7-dioic acid aldolase	Dshi_3145	2.46246	12.9764	0.000315435	0.000896375
DSHI_RS06125	rhomboid family intramembrane serine protease	Dshi_1200	2.45188	65.2613	6.55969e-16	5.04375e-15
DSHI_RS00530	membrane protein	Dshi_0107	2.44884	68.5333	1.24755e-16	1.00805e-15
DSHI_RS10300	Fe(3+) ABC transporter substrate-binding protein	Dshi_2021	2.43517	13.3528	0.000258032	0.000744005
DSHI_RS22415	DUF4258 domain-containing protein		2.43476	114.207	1.17394e-26	1.47331e-25
DSHI_RS20140	hypothetical protein	Dshi_4001	2.42982	7.70184	0.00551646	0.0126823
DSHI_RS00575	TRAP transporter substrate-binding protein	Dshi_0116	2.42638	46.9595	7.24704e-12	4.30547e-11
DSHI_RS20265	tyrosine-type recombinase/integrase	Dshi_4027	2.41477	58.1509	2.42765e-14	1.67342e-13
DSHI_RS22350	hypothetical protein		2.41007	7.15939	0.00745725	0.0166258
DSHI_RS20620	recombinase family protein	Dshi_4105	2.40491	59.0515	1.536e-14	1.07494e-13
DSHI_RS17535	heat-inducible transcriptional repressor HrcA	Dshi_3464	2.37691	142.522	7.47571e-33	1.07927e-31
DSHI_RS22330	hypothetical protein		2.3748	19.3711	1.07624e-05	3.76718e-05
DSHI_RS10790	ABC transporter ATP-binding protein	Dshi_2120	2.37441	21.3847	3.75754e-06	1.38033e-05
DSHI_RS08020	tRNA dihydrouridine synthase DusB	Dshi_1576	2.36434	61.9098	3.59551e-15	2.6137e-14
DSHI_RS17415	thioredoxin	Dshi_3439	2.35883	141.703	1.12931e-32	1.61907e-31
DSHI_RS16065	cytochrome c family protein	Dshi_3169	2.35066	22.0177	2.70149e-06	1.00672e-05
DSHI_RS18560	pentapeptide repeat-containing protein	Dshi_3671	2.33958	13.8003	0.000203308	0.000598332
DSHI_RS13075	hypothetical protein	Dshi_2572	2.33048	50.2341	1.36456e-12	8.56271e-12
DSHI_RS10390	Ldh family oxidoreductase	Dshi_2039	2.33012	36.4718	1.54894e-09	7.89577e-09
DSHI_RS05890	nitrite/sulfite reductase	Dshi_1153	2.32466	131.385	2.03991e-30	2.77065e-29
DSHI_RS18070	molecular chaperone DnaK	Dshi_3571	2.31597	202.433	6.14919e-46	1.21483e-44
DSHI_RS08810	iron-sulfur cluster assembly accessory protein	Dshi_1730	2.30141	62.3008	2.94804e-15	2.16207e-14
DSHI_RS19430	hypothetical protein		2.30097	3.82822	0.0503964	0.0927716
DSHI_RS18505	hypothetical protein	Dshi_3658	2.30065	3.92898	0.0474607	0.0878374
DSHI_RS12060	urease subunit gamma	Dshi_2369	2.29817	30.3157	3.67141e-08	1.6353e-07
DSHI_RS20995	CsbD family protein	Dshi_4184	2.29453	10.8952	0.000964164	0.00252283
DSHI_RS09200	glutamate--tRNA ligase	Dshi_1805	2.2927	69.2649	8.60862e-17	7.02471e-16
DSHI_RS06565	amidohydrolase	Dshi_1288	2.28426	116.814	3.1522e-27	4.04206e-26
DSHI_RS12150	GatB/YqeY domain-containing protein	Dshi_2386	2.26819	51.0289	9.10156e-13	5.75503e-12
DSHI_RS08675	peptide-methionine (R)-S-oxide reductase MsrB	Dshi_1706	2.26411	33.0951	8.77581e-09	4.16977e-08
DSHI_RS16340	site-specific integrase	Dshi_3224	2.25755	19.4115	1.05369e-05	3.69955e-05
DSHI_RS13585	arylesterase	Dshi_2677	2.25537	75.7745	3.17982e-18	2.79351e-17
DSHI_RS04815	M23 family metallopeptidase	Dshi_0942	2.24691	33.9103	5.77114e-09	2.80012e-08
DSHI_RS12045	hypothetical protein		2.24486	74.123	7.33973e-18	6.30057e-17
DSHI_RS07190	hypothetical protein		2.23906	78.9811	6.27071e-19	5.74138e-18
DSHI_RS03410	cadmium-translocating P-type ATPase	Dshi_0667	2.23238	85.5886	2.21548e-20	2.24209e-19
DSHI_RS07295	CoA transferase	Dshi_1432	2.23159	31.1747	2.35819e-08	1.07472e-07
DSHI_RS18540	hypothetical protein	Dshi_3667	2.22828	81.6692	1.60882e-19	1.53414e-18
DSHI_RS08720	ATP-binding cassette domain-containing protein	Dshi_1714	2.22027	112.738	2.46287e-26	3.04467e-25
DSHI_RS10830	paraquat-inducible membrane protein A		2.21232	11.3777	0.000743293	0.00198259
DSHI_RS05610	YeeE/YedE family protein	Dshi_1097	2.20026	48.6142	3.11601e-12	1.90325e-11
DSHI_RS15525	DUF2834 domain-containing protein	Dshi_3060	2.19954	46.6839	8.34097e-12	4.93408e-11
DSHI_RS01975	tRNA-Ile	Dshi_6007	2.19688	1.79649	0.180137	0.271752
DSHI_RS17375	SCO family protein	Dshi_3431	2.1913	77.2347	1.51801e-18	1.36555e-17
DSHI_RS22280	VPLPA-CTERM sorting domain-containing protein		2.1901	2.99681	0.0834285	0.142169
DSHI_RS12615	SDR family oxidoreductase	Dshi_2480	2.18893	6.1842	0.0128896	0.0271814
DSHI_RS14270	heme-binding protein	Dshi_2811	2.17774	43.7187	3.79129e-11	2.12405e-10
DSHI_RS21905	antitoxin MazE family protein	Dshi_3664	2.17347	84.4784	3.88429e-20	3.87397e-19
DSHI_RS03345	cytochrome c family protein	Dshi_0654	2.16149	48.4166	3.44645e-12	2.0897e-11
DSHI_RS00305	TldD/PmbA family protein	Dshi_0064	2.15924	42.3812	7.51082e-11	4.12396e-10
DSHI_RS09865	FAD-dependent oxidoreductase	Dshi_1935	2.15526	109.206	1.46267e-25	1.79743e-24
DSHI_RS00745	lytic transglycosylase domain-containing protein	Dshi_0150	2.1535	116.074	4.57995e-27	5.83661e-26
DSHI_RS08015	ATPase	Dshi_1575	2.15313	64.8869	7.93244e-16	6.02078e-15
DSHI_RS07150	helix-turn-helix transcriptional regulator	Dshi_1405	2.15119	65.5274	5.73103e-16	4.43136e-15
DSHI_RS02185	DUF2892 domain-containing protein	Dshi_0427	2.13504	6.8139	0.00904508	0.0197918
DSHI_RS16120	nitrite reductase	Dshi_3180	2.13041	18.5511	1.65406e-05	5.63035e-05
DSHI_RS01285	preprotein translocase subunit SecE	Dshi_0258	2.12925	49.2466	2.25721e-12	1.39312e-11
DSHI_RS03645	amino acid transporter	Dshi_0712	2.12115	8.16302	0.00427532	0.0100243
DSHI_RS00170	co-chaperone YbbN	Dshi_0035	2.12097	51.3488	7.73292e-13	4.92277e-12
DSHI_RS19980	cation diffusion facilitator family transporter	Dshi_3968	2.11548	67.5284	2.07677e-16	1.64903e-15
DSHI_RS12030	hypothetical protein		2.11469	23.764	1.08899e-06	4.22201e-06
DSHI_RS18165	tRNA-Leu	Dshi_6050	2.11452	5.44482	0.0196264	0.0398807
DSHI_RS13315	M48 family metalloprotease	Dshi_2623	2.11365	48.5141	3.27916e-12	1.997e-11
DSHI_RS15630	YqgE/AlgH family protein	Dshi_3083	2.11103	50.0761	1.479e-12	9.25272e-12
DSHI_RS00890	peptide deformylase	Dshi_0179	2.10321	57.9753	2.65433e-14	1.82055e-13
DSHI_RS07490	DUF3553 domain-containing protein	Dshi_1471	2.10128	2.90436	0.0883404	0.149307
DSHI_RS18825	branched-chain amino acid ABC transporter permease	Dshi_3726	2.10119	41.9781	9.23004e-11	5.04779e-10
DSHI_RS00665	4a-hydroxytetrahydrobiopterin dehydratase	Dshi_0134	2.09625	45.5494	1.48835e-11	8.63118e-11
DSHI_RS02510	ABC transporter permease subunit	Dshi_0492	2.09563	2.55521	0.109931	0.179694
DSHI_RS10820	M24 family metallopeptidase	Dshi_2126	2.09367	72.3962	1.76056e-17	1.47751e-16
DSHI_RS19440	recombinase family protein	Dshi_3853	2.09083	66.373	3.73187e-16	2.92389e-15
DSHI_RS00300	inositol monophosphatase	Dshi_0063	2.08035	83.3028	7.03992e-20	6.90447e-19
DSHI_RS08300	hypothetical protein	Dshi_1630	2.07407	31.5848	1.9092e-08	8.74927e-08
DSHI_RS14260	cytochrome C biogenesis protein CcdA	Dshi_2809	2.07363	18.2275	1.9603e-05	6.63994e-05
DSHI_RS10150	ABC transporter ATP-binding protein	Dshi_1991	2.07355	16.9203	3.89827e-05	0.000127241
DSHI_RS09005	bifunctional 4-hydroxy-2-oxoglutarate aldolase/2-dehydro-3-deoxy-phosphogluconate aldolase	Dshi_1768	2.07126	16.5184	4.81803e-05	0.000154814
DSHI_RS05910	YdiU family protein	Dshi_1157	2.05862	102.087	5.31465e-24	6.21648e-23
DSHI_RS17240	heavy-metal-associated domain-containing protein	Dshi_3404	2.05851	27.4128	1.64344e-07	6.86122e-07
DSHI_RS13595	FtsX-like permease family protein	Dshi_2679	2.0509	75.8	3.13894e-18	2.76347e-17
DSHI_RS07835	calcium/sodium antiporter	Dshi_1539	2.05031	32.7353	1.056e-08	4.9831e-08
DSHI_RS14780	ABC transporter ATP-binding protein	Dshi_2913	2.04065	37.2428	1.043e-09	5.38664e-09
DSHI_RS04920	TRAP transporter small permease	pseudo;Dshi_0964	2.04021	2.99382	0.0835826	0.142373
DSHI_RS06115	serine hydrolase	Dshi_1198	2.0392	34.3155	4.68642e-09	2.30634e-08
DSHI_RS13155	alpha/beta hydrolase		2.03668	15.603	7.81303e-05	0.000243655
DSHI_RS01810	insulinase family protein	Dshi_0361	2.02722	72.48	1.68736e-17	1.41896e-16
DSHI_RS10145	phosphotransferase	Dshi_1990	2.01387	25.6488	4.09554e-07	1.65627e-06
DSHI_RS01275	hypothetical protein	Dshi_0256	2.01246	46.5146	9.09403e-12	5.3337e-11
DSHI_RS16905	YggT family protein	Dshi_3335	2.00839	23.6195	1.17394e-06	4.53008e-06
DSHI_RS05885	phosphoadenylyl-sulfate reductase	Dshi_1152	1.99815	34.3331	4.64405e-09	2.28822e-08
DSHI_RS10995	serine O-acetyltransferase	Dshi_2161	1.99192	94.2947	2.71872e-22	2.99349e-21
DSHI_RS10800	ABC transporter permease	Dshi_2122	1.98986	10.9391	0.000941578	0.00246686
DSHI_RS13875	Do family serine endopeptidase	Dshi_2733	1.98708	105.27	1.06568e-24	1.27542e-23
DSHI_RS07870	DUF502 domain-containing protein	Dshi_1546	1.97376	35.9874	1.98595e-09	1.00122e-08
DSHI_RS05905	Lrp/AsnC family transcriptional regulator	Dshi_1156	1.9695	13.8659	0.000196324	0.000579843
DSHI_RS17360	hypothetical protein	Dshi_3428	1.96825	9.51957	0.00203292	0.00503534
DSHI_RS09025	M48 family metallopeptidase	Dshi_1773	1.96819	86.557	1.35768e-20	1.39903e-19
DSHI_RS07330	D-cysteine desulfhydrase	Dshi_1439	1.96483	37.0148	1.17234e-09	6.02813e-09
DSHI_RS05820	metalloprotease TldD	Dshi_1139	1.95325	85.2131	2.67875e-20	2.6846e-19
DSHI_RS07715	phosphoribosyl-AMP cyclohydrolase	Dshi_1515	1.95231	9.01778	0.00267367	0.00647482
DSHI_RS00650	acetyl-CoA carboxylase carboxyltransferase subunit beta	Dshi_0131	1.95093	44.4702	2.58264e-11	1.47493e-10
DSHI_RS11570	DUF2478 domain-containing protein	Dshi_2276	1.94664	16.7698	4.22e-05	0.000137308
DSHI_RS05620	peptide-methionine (S)-S-oxide reductase MsrA	Dshi_1099	1.93881	61.6695	4.06234e-15	2.94788e-14
DSHI_RS18730	IS1380 family transposase	partial;pseudo;Dshi_3707	1.9363	8.19514	0.00420028	0.00985956
DSHI_RS05450	hypothetical protein	Dshi_1065	1.93473	4.42781	0.0353578	0.0676518
DSHI_RS21305	septation protein IspZ	Dshi_1026	1.93445	11.1022	0.000862261	0.00227058
DSHI_RS03285	calcium/sodium antiporter	Dshi_0642	1.93437	68.7396	1.12363e-16	9.097e-16
DSHI_RS07755	PQQ-dependent sugar dehydrogenase	Dshi_1523	1.93273	58.6542	1.87962e-14	1.30876e-13
DSHI_RS11575	molybdopterin molybdotransferase MoeA	Dshi_2277	1.93249	21.6814	3.21902e-06	1.18567e-05
DSHI_RS05635	DUF1127 domain-containing protein	Dshi_1102	1.9321	15.9058	6.65742e-05	0.000209676
DSHI_RS02135	universal stress protein	Dshi_0418	1.92698	27.5153	1.55856e-07	6.52006e-07
DSHI_RS04550	ornithine cyclodeaminase family protein	Dshi_0890	1.92462	60.38	7.82053e-15	5.59636e-14
DSHI_RS03720	hydrogen peroxide-inducible genes activator	Dshi_0727	1.92385	16.5217	4.80971e-05	0.000154667
DSHI_RS10375	alcohol dehydrogenase catalytic domain-containing protein	Dshi_2036	1.92014	26.3613	2.83153e-07	1.16101e-06
DSHI_RS17425	ATP-dependent protease ATPase subunit HslU	Dshi_3441	1.91623	61.9152	3.58572e-15	2.61119e-14
DSHI_RS03670	multidrug effflux MFS transporter	Dshi_0717	1.91181	57.2137	3.9093e-14	2.65922e-13
DSHI_RS04175	hypothetical protein	Dshi_0816	1.91076	43.304	4.68631e-11	2.5938e-10
DSHI_RS20625	hypothetical protein	Dshi_4106	1.90813	59.8624	1.01724e-14	7.21683e-14
DSHI_RS08010	response regulator	Dshi_1574	1.90641	83.1073	7.77166e-20	7.58609e-19
DSHI_RS03625	hypothetical protein		1.90284	9.02631	0.00266121	0.00645981
DSHI_RS21635	signal recognition particle sRNA small type		1.90246	15.7097	7.38436e-05	0.000231511
DSHI_RS17650	molecular chaperone Hsp33	Dshi_3487	1.9011	31.6846	1.81355e-08	8.37602e-08
DSHI_RS22310	hypothetical protein		1.8928	2.46706	0.116255	0.188464
DSHI_RS09455	heme ABC transporter permease	Dshi_1853	1.88895	48.4165	3.44656e-12	2.0897e-11
DSHI_RS13800	helix-turn-helix transcriptional regulator	Dshi_2718	1.88789	2.43748	0.118467	0.191523
DSHI_RS17295	tRNA (adenosine(37)-N6)-threonylcarbamoyltransferase complex transferase subunit TsaD	Dshi_3415	1.88754	59.2197	1.41015e-14	9.88543e-14
DSHI_RS06805	peptide chain release factor 3	Dshi_1336	1.88112	80.6288	2.72356e-19	2.56749e-18
DSHI_RS01225	Lrp/AsnC family transcriptional regulator	Dshi_0245	1.87879	15.0064	0.000107148	0.000329423
DSHI_RS16285	site-specific integrase	Dshi_3213	1.86944	95.2801	1.65268e-22	1.83933e-21
DSHI_RS12595	Mrp/NBP35 family ATP-binding protein	Dshi_2476	1.86567	60.7074	6.62193e-15	4.78006e-14
DSHI_RS20930	glucan biosynthesis protein	Dshi_4171	1.86434	68.331	1.38233e-16	1.11043e-15
DSHI_RS14245	thiosulfate oxidation carrier protein SoxY	Dshi_2806	1.86181	45.5104	1.51833e-11	8.79269e-11
DSHI_RS10515	hypothetical protein	Dshi_2066	1.85654	4.04366	0.0443375	0.0826872
DSHI_RS20915	CDP-alcohol phosphatidyltransferase family protein	Dshi_4168	1.85228	34.0661	5.32717e-09	2.59385e-08
DSHI_RS04545	DSD1 family PLP-dependent enzyme	Dshi_0889	1.84899	75.8593	3.04611e-18	2.68747e-17
DSHI_RS01145	hypothetical protein	Dshi_0229	1.84748	3.97514	0.0461766	0.0857299
DSHI_RS10370	SDR family oxidoreductase	Dshi_2035	1.84521	7.2729	0.00700025	0.0157087
DSHI_RS15080	M3 family metallopeptidase	Dshi_2973	1.84351	87.277	9.43403e-21	9.83664e-20
DSHI_RS05880	DUF934 domain-containing protein	Dshi_1151	1.84237	46.576	8.81349e-12	5.18389e-11
DSHI_RS07185	hypothetical protein	Dshi_1412	1.83121	57.0668	4.21248e-14	2.86075e-13
DSHI_RS18225	hypothetical protein		1.82995	1.34947	0.24537	0.35093
DSHI_RS01655	membrane protein insertion efficiency factor YidD	Dshi_0331	1.82917	5.22184	0.0223049	0.0447508
DSHI_RS13925	preprotein translocase subunit SecG	Dshi_2743	1.82681	12.7887	0.000348727	0.000986904
DSHI_RS19840	hypothetical protein		1.82632	1.10053	0.294149	0.406201
DSHI_RS20530	DDE-type integrase/transposase/recombinase	Dshi_4082	1.82217	6.29951	0.0120771	0.0255857
DSHI_RS18585	AAA family ATPase	Dshi_3678	1.82213	0.881127	0.347893	0.46472
DSHI_RS19545	AAA family ATPase	Dshi_3874	1.81996	0.878562	0.348596	0.465509
DSHI_RS10485	bifunctional aconitate hydratase 2/2-methylisocitrate dehydratase	Dshi_2060	1.81876	44.3295	2.77499e-11	1.57606e-10
DSHI_RS08700	Grx4 family monothiol glutaredoxin	Dshi_1710	1.79124	79.9746	3.79262e-19	3.53493e-18
DSHI_RS01250	efflux RND transporter periplasmic adaptor subunit	Dshi_0251	1.78677	7.44188	0.00637232	0.0144093
DSHI_RS10155	glycosyltransferase family 4 protein	Dshi_1992	1.78372	10.5064	0.00118962	0.00306421
DSHI_RS17070	bifunctional DNA-formamidopyrimidine glycosylase/DNA-(apurinic or apyrimidinic site) lyase	Dshi_3369	1.76985	24.1979	8.6929e-07	3.39253e-06
DSHI_RS19650	MgtC/SapB family protein	Dshi_3897	1.76982	4.97086	0.0257779	0.0510978
DSHI_RS04890	TRAP transporter small permease	Dshi_0957	1.76923	3.64715	0.0561652	0.10181
DSHI_RS18375	helix-turn-helix domain-containing protein	Dshi_3631	1.76566	17.5854	2.74686e-05	9.1172e-05
DSHI_RS20215	DUF3768 domain-containing protein	Dshi_4016	1.76506	3.72254	0.0536828	0.0978615
DSHI_RS08940	carboxylesterase	Dshi_1756	1.76498	3.79187	0.051502	0.094428
DSHI_RS08105	homoserine O-succinyltransferase	Dshi_1593	1.7649	28.8503	7.81951e-08	3.39861e-07
DSHI_RS03255	phospholipase	Dshi_0636	1.74402	13.7916	0.000204244	0.000600657
DSHI_RS03165	protein-methionine-sulfoxide reductase catalytic subunit MsrP	Dshi_0623	1.74335	19.481	1.01607e-05	3.57661e-05
DSHI_RS18545	Bax inhibitor-1/YccA family protein	Dshi_3668	1.74003	71.3533	2.98665e-17	2.48127e-16
DSHI_RS05940	efflux RND transporter periplasmic adaptor subunit	Dshi_1163	1.73996	76.1242	2.66366e-18	2.35509e-17
DSHI_RS11345	hypothetical protein	Dshi_2232	1.73512	45.9349	1.22248e-11	7.10932e-11
DSHI_RS17280	EVE domain-containing protein	Dshi_3412	1.73169	17.917	2.30753e-05	7.71483e-05
DSHI_RS04540	pyridoxal-phosphate dependent enzyme	Dshi_0888	1.72999	60.1492	8.79326e-15	6.2707e-14
DSHI_RS19700	cation transporter	Dshi_3907	1.72972	20.4953	5.97769e-06	2.15374e-05
DSHI_RS08890	LysR family transcriptional regulator	Dshi_1746	1.72533	16.0329	6.22504e-05	0.00019711
DSHI_RS21145	replication initiation protein	Dshi_4214	1.72467	65.0405	7.33752e-16	5.58978e-15
DSHI_RS16365	tRNA (N(6)-L-threonylcarbamoyladenosine(37)-C(2))-methylthiotransferase MtaB	Dshi_3229	1.72423	44.7555	2.23242e-11	1.28023e-10
DSHI_RS22265	hypothetical protein		1.72291	6.3942	0.0114494	0.0244439
DSHI_RS04160	hypothetical protein	Dshi_0813	1.718	4.97534	0.0257111	0.0509901
DSHI_RS12035	hypothetical protein	Dshi_2364	1.70671	13.4232	0.000248526	0.000718099
DSHI_RS11495	DNA primase	Dshi_2262	1.70422	80.8105	2.48432e-19	2.34731e-18
DSHI_RS09135	LysE family transporter	Dshi_1792	1.70053	7.84023	0.00510961	0.0117929
DSHI_RS05435	isoprenylcysteine carboxylmethyltransferase family protein	Dshi_1062	1.69489	13.1536	0.00028697	0.000819433
DSHI_RS04180	hypothetical protein		1.69311	48.4033	3.46977e-12	2.10069e-11
DSHI_RS19675	efflux RND transporter periplasmic adaptor subunit	Dshi_3902	1.69238	6.8873	0.00868103	0.0190761
DSHI_RS03405	FixH family protein	Dshi_0666	1.69218	32.1453	1.43062e-08	6.68218e-08
DSHI_RS08205	HlyC/CorC family transporter	Dshi_1613	1.69153	28.1161	1.14253e-07	4.85341e-07
DSHI_RS19550	DDE-type integrase/transposase/recombinase	Dshi_3875	1.68837	1.1512	0.283298	0.395045
DSHI_RS18535	hypothetical protein		1.68633	76.3379	2.3905e-18	2.12724e-17
DSHI_RS17430	MFS transporter	Dshi_3442	1.68038	48.7878	2.85208e-12	1.74722e-11
DSHI_RS06870	ABC-F family ATP-binding cassette domain-containing protein	Dshi_1349	1.67924	41.9512	9.35789e-11	5.11094e-10
DSHI_RS12145	molecular chaperone DnaK	Dshi_2385	1.67328	30.4031	3.50969e-08	1.56665e-07
DSHI_RS15615	biotin/lipoyl-binding protein	Dshi_3080	1.66998	33.1064	8.72527e-09	4.15054e-08
DSHI_RS09010	phosphogluconate dehydratase	Dshi_1769	1.66888	37.0098	1.17538e-09	6.03627e-09
DSHI_RS09530	protein glxC	Dshi_1869	1.6672	3.07886	0.079316	0.136627
DSHI_RS17445	Tim44 domain-containing protein	Dshi_3445	1.66386	30.6897	3.02771e-08	1.36329e-07
DSHI_RS17270	DsbE family thiol:disulfide interchange protein	Dshi_3410	1.66045	20.3814	6.34434e-06	2.27592e-05
DSHI_RS12850	NAD(P)/FAD-dependent oxidoreductase	Dshi_2526	1.65866	9.58674	0.00195988	0.00487197
DSHI_RS18590	DDE-type integrase/transposase/recombinase	Dshi_3679	1.65588	11.1041	0.000861383	0.00226972
DSHI_RS07175	TIGR01244 family phosphatase	Dshi_1410	1.65126	51.3106	7.88473e-13	5.00093e-12
DSHI_RS13675	cytochrome c	Dshi_2694	1.64548	92.1909	7.8706e-22	8.59728e-21
DSHI_RS04810	hypothetical protein	Dshi_0941	1.63961	20.683	5.4196e-06	1.9595e-05
DSHI_RS19725	DNA starvation/stationary phase protection protein Dps	Dshi_3912	1.63225	62.7764	2.31562e-15	1.70735e-14
DSHI_RS00335	heat shock protein HspQ	Dshi_0070	1.63101	78.7609	7.01015e-19	6.3896e-18
DSHI_RS13245	RNA polymerase sigma factor RpoH	Dshi_2609	1.62921	70.1604	5.46743e-17	4.50599e-16
DSHI_RS08705	hypothetical protein	Dshi_1711	1.62601	24.3149	8.18022e-07	3.20761e-06
DSHI_RS13470	thioredoxin-disulfide reductase	Dshi_2654	1.62556	40.7209	1.75602e-10	9.45319e-10
DSHI_RS16625	hypothetical protein	Dshi_3280	1.6217	31.0299	2.5409e-08	1.15544e-07
DSHI_RS22235	hypothetical protein		1.61925	2.84354	0.0917421	0.154173
DSHI_RS15060	carboxymuconolactone decarboxylase family protein	Dshi_2969	1.61915	19.7043	9.03956e-06	3.19832e-05
DSHI_RS09445	aconitate hydratase AcnA	Dshi_1851	1.61907	64.3132	1.06133e-15	7.96771e-15
DSHI_RS13080	hypothetical protein	Dshi_2573	1.61729	14.1588	0.000168011	0.000500516
DSHI_RS14845	MaoC family dehydratase	Dshi_2926	1.61351	45.3341	1.66129e-11	9.59368e-11
DSHI_RS19845	DUF302 domain-containing protein	Dshi_3939	1.6115	1.04532	0.306586	0.419866
DSHI_RS09715	helix-turn-helix domain-containing protein	Dshi_1906	1.60946	11.0161	0.000903255	0.00237248
DSHI_RS17365	HD family hydrolase	Dshi_3429	1.606	16.3735	5.20067e-05	0.000166462
DSHI_RS21135	ParB N-terminal domain-containing protein	Dshi_4212	1.60576	33.564	6.8957e-09	3.30808e-08
DSHI_RS05540	RDD domain-containing protein	Dshi_1083	1.60464	25.6497	4.09362e-07	1.65627e-06
DSHI_RS14170	hypothetical protein	Dshi_2791	1.60022	58.8599	1.69308e-14	1.18287e-13
DSHI_RS17450	FxsA family protein	Dshi_3446	1.59004	44.4536	2.60454e-11	1.48538e-10
DSHI_RS08110	alpha/beta hydrolase	Dshi_1594	1.58253	55.6126	8.8257e-14	5.89665e-13
DSHI_RS18230	DUF302 domain-containing protein	Dshi_3601	1.58077	12.2377	0.000468339	0.00130133
DSHI_RS00580	type I methionyl aminopeptidase	Dshi_0117	1.58042	34.4783	4.31027e-09	2.13139e-08
DSHI_RS17290	NAD(P)-dependent glycerol-3-phosphate dehydrogenase	Dshi_3414	1.58032	14.7292	0.00012411	0.000377356
DSHI_RS10465	NUDIX hydrolase	Dshi_2056	1.58016	26.8158	2.23798e-07	9.25915e-07
DSHI_RS00755	tRNA (5-methylaminomethyl-2-thiouridine)(34)-methyltransferase MnmD	Dshi_0152	1.57396	17.3952	3.03593e-05	0.000100605
DSHI_RS04955	ABC transporter ATP-binding protein	Dshi_0971	1.57367	36.5962	1.45317e-09	7.41671e-09
DSHI_RS18510	DUF2493 domain-containing protein	Dshi_3660	1.5651	17.8639	2.37274e-05	7.91361e-05
DSHI_RS08270	hypothetical protein	Dshi_1625	1.56412	44.3745	2.71195e-11	1.54238e-10
DSHI_RS20375	membrane protein	Dshi_4050	1.54762	2.06957	0.150264	0.233687
DSHI_RS13330	MFS transporter	Dshi_2626	1.54686	11.7326	0.000614158	0.00166943
DSHI_RS11820	FadR family transcriptional regulator	Dshi_2324	1.54572	13.7146	0.000212797	0.000623589
DSHI_RS17235	AMP-binding protein	Dshi_3403	1.54484	59.8559	1.02065e-14	7.22859e-14
DSHI_RS09425	nitrile hydratase subunit beta	Dshi_1847	1.53876	7.01529	0.00808165	0.0178827
DSHI_RS04455	transcriptional regulator	Dshi_0870	1.53727	41.3595	1.26656e-10	6.89016e-10
DSHI_RS10630	hypothetical protein	Dshi_2089	1.53719	1.46205	0.226604	0.328527
DSHI_RS15535	TlpA family protein disulfide reductase	Dshi_3063	1.53094	28.4095	9.81822e-08	4.20877e-07
DSHI_RS04085	DUF3140 domain-containing protein	Dshi_0799	1.52034	2.27944	0.1311	0.207956
DSHI_RS18065	molecular chaperone DnaJ	Dshi_3570	1.51814	72.3779	1.77689e-17	1.48819e-16
DSHI_RS04820	CPBP family intramembrane metalloprotease	Dshi_0943	1.51472	8.52418	0.00350459	0.00834994
DSHI_RS08315	Rrf2 family transcriptional regulator	Dshi_1633	1.51428	44.4278	2.63919e-11	1.50306e-10
DSHI_RS06220	tricarboxylate transporter	Dshi_1218	1.5135	4.85329	0.0275935	0.0543317
DSHI_RS05625	50S ribosomal protein L11 methyltransferase	Dshi_1100	1.51106	55.0964	1.14761e-13	7.61814e-13
DSHI_RS10795	ABC transporter permease	Dshi_2121	1.51057	9.51081	0.00204265	0.00505641
DSHI_RS04905	GntR family transcriptional regulator	Dshi_0960	1.50764	32.765	1.04e-08	4.91883e-08
DSHI_RS07260	aldehyde dehydrogenase family protein	Dshi_1425	1.50738	16.3199	5.35002e-05	0.000170845
DSHI_RS21835	helix-turn-helix domain-containing protein	Dshi_3270	1.50694	38.0831	6.77943e-10	3.53438e-09
DSHI_RS16585	hypothetical protein	Dshi_3272	1.50658	12.1194	0.000499002	0.0013828
DSHI_RS21770	transfer-messenger RNA		1.49964	65.0875	7.16467e-16	5.46819e-15
DSHI_RS08565	glucose-6-phosphate isomerase	Dshi_1682	1.49789	41.1381	1.41848e-10	7.69631e-10
DSHI_RS17255	suppressor for copper-sensitivity B precursor	Dshi_3407	1.49496	47.9528	4.36606e-12	2.62408e-11
DSHI_RS07780	YicC family protein	Dshi_1528	1.49332	7.47345	0.00626156	0.0141743
DSHI_RS06680	hypothetical protein	Dshi_1312	1.49034	4.40711	0.0357894	0.0683907
DSHI_RS00840	glutathione S-transferase family protein	Dshi_0169	1.48861	13.5817	0.000228398	0.000664592
DSHI_RS11665	membrane-bound PQQ-dependent dehydrogenase, glucose/quinate/shikimate family	Dshi_2294	1.4862	47.3254	6.01293e-12	3.58777e-11
DSHI_RS06700	DUF5337 family protein	Dshi_1315	1.48565	4.46338	0.034629	0.0665037
DSHI_RS04915	TRAP transporter large permease		1.47288	2.29654	0.129662	0.205902
DSHI_RS07700	heme A synthase	Dshi_1512	1.47133	21.507	3.52536e-06	1.29619e-05
DSHI_RS17275	heme lyase CcmF/NrfE family subunit	Dshi_3411	1.47077	31.6531	1.84318e-08	8.49383e-08
DSHI_RS22180	GNAT family N-acetyltransferase	Dshi_0148	1.46806	2.42477	0.119431	0.192629
DSHI_RS10355	TRAP transporter small permease	Dshi_2032	1.46662	2.37404	0.123367	0.197819
DSHI_RS14120	50S ribosomal protein L33	Dshi_2781	1.46574	20.2392	6.83396e-06	2.44518e-05
DSHI_RS08225	phosphopantetheine-binding protein	Dshi_1617	1.46518	23.7411	1.10202e-06	4.26454e-06
DSHI_RS12860	hypothetical protein	Dshi_2529	1.46319	4.65925	0.0308867	0.0600377
DSHI_RS18240	copper-translocating P-type ATPase	Dshi_3603	1.4589	26.6556	2.4315e-07	1.00196e-06
DSHI_RS22020	AbrB/MazE/SpoVT family DNA-binding domain-containing protein	Dshi_4024	1.45186	10.8874	0.000968191	0.00253177
DSHI_RS06865	MarC family protein	Dshi_1348	1.45161	21.9775	2.75862e-06	1.02708e-05
DSHI_RS19850	prolipoprotein diacylglyceryl transferase	Dshi_3940	1.45073	5.93703	0.014826	0.0309643
DSHI_RS20195	type II toxin-antitoxin system PrlF family antitoxin	Dshi_4012	1.44898	29.5132	5.55374e-08	2.43433e-07
DSHI_RS01195	aspartate dehydrogenase	Dshi_0239	1.44869	5.19626	0.0226356	0.0452821
DSHI_RS10225	PAS sensor domain-containing protein	Dshi_2006	1.44304	7.24266	0.00711914	0.0159408
DSHI_RS00895	peptide deformylase	Dshi_0180	1.44294	19.309	1.11181e-05	3.88382e-05
DSHI_RS00670	N-acetyltransferase	Dshi_0135	1.44202	35.1588	3.03891e-09	1.51176e-08
DSHI_RS15620	efflux RND transporter permease subunit	Dshi_3081	1.44111	85.9609	1.83528e-20	1.87571e-19
DSHI_RS16360	diaminopimelate epimerase	Dshi_3228	1.44	14.3872	0.00014881	0.000448167
DSHI_RS04015	ferredoxin family protein	Dshi_0785	1.43878	28.0735	1.16796e-07	4.94616e-07
DSHI_RS19160	Asp/Glu racemase	partial;pseudo;Dshi_3797	1.4375	5.56649	0.0183074	0.0374957
DSHI_RS18050	preprotein translocase subunit SecA	Dshi_3567	1.43731	77.6795	1.21193e-18	1.0998e-17
DSHI_RS12025	urease accessory protein UreE	Dshi_2363	1.43245	13.1136	0.000293162	0.000835957
DSHI_RS03430	ATP-dependent Clp protease adapter ClpS		1.42921	44.4823	2.56672e-11	1.46786e-10
DSHI_RS06230	tripartite tricarboxylate transporter substrate binding protein	Dshi_1220	1.429	6.59889	0.0102042	0.0220132
DSHI_RS16250	LysR family transcriptional regulator	Dshi_3206	1.42705	25.2774	4.96491e-07	2.00001e-06
DSHI_RS01200	glutathione S-transferase	Dshi_0240	1.42658	13.4353	0.000246939	0.000714514
DSHI_RS05235	3-phosphoshikimate 1-carboxyvinyltransferase	Dshi_1022	1.42443	16.6579	4.47637e-05	0.000145078
DSHI_RS09470	membrane protein	Dshi_1856	1.42152	6.4853	0.010877	0.0233548
DSHI_RS20145	hypothetical protein	Dshi_4002	1.41291	2.10645	0.146679	0.228889
DSHI_RS02605	response regulator		1.4129	2.18873	0.139024	0.218595
DSHI_RS12055	urease subunit beta	Dshi_2368	1.41187	12.0295	0.000523652	0.00144433
DSHI_RS10395	universal stress protein	Dshi_2040	1.41102	9.02792	0.00265887	0.00645792
DSHI_RS18900	DUF1738 domain-containing protein	Dshi_3741	1.41083	3.05984	0.0802497	0.137604
DSHI_RS19855	copper-translocating P-type ATPase	Dshi_3941	1.40895	23.5907	1.1916e-06	4.59395e-06
DSHI_RS06560	YeeE/YedE family protein	Dshi_1287	1.40852	36.4176	1.59261e-09	8.0984e-09
DSHI_RS14240	thiosulfate oxidation carrier complex protein SoxZ	Dshi_2805	1.40489	34.4804	4.30559e-09	2.13139e-08
DSHI_RS02750	sodium:phosphate symporter	Dshi_0543	1.40432	32.709	1.07043e-08	5.04542e-08
DSHI_RS08305	Fe-S cluster assembly protein SufB	Dshi_1631	1.40219	21.9684	2.77178e-06	1.03105e-05
DSHI_RS12010	urease accessory protein UreG	Dshi_2360	1.40189	11.3738	0.000744855	0.00198548
DSHI_RS14275	helix-turn-helix transcriptional regulator	Dshi_2812	1.3992	40.3816	2.08904e-10	1.11876e-09
DSHI_RS03705	DUF4174 domain-containing protein	Dshi_0724	1.39341	11.0963	0.000865011	0.00227637
DSHI_RS19975	winged helix-turn-helix transcriptional regulator	Dshi_3967	1.38787	14.0257	0.000180333	0.000534451
DSHI_RS08870	type I glyceraldehyde-3-phosphate dehydrogenase	Dshi_1742	1.38194	44.637	2.37169e-11	1.35821e-10
DSHI_RS08560	acyl-CoA thioesterase	Dshi_1681	1.37982	34.155	5.0893e-09	2.48683e-08
DSHI_RS15320	hypothetical protein	Dshi_3019	1.37938	17.8678	2.36797e-05	7.90407e-05
DSHI_RS13275	ABC transporter permease	Dshi_2615	1.37851	26.0922	3.2549e-07	1.33064e-06
DSHI_RS17990	DUF4212 domain-containing protein	Dshi_3555	1.37684	10.0619	0.00151366	0.00384252
DSHI_RS04025	adenosylcobinamide-GDP ribazoletransferase	Dshi_0787	1.37565	6.66611	0.00982635	0.0213317
DSHI_RS21860	30S ribosomal protein S20	Dshi_3371	1.37234	8.89682	0.00285668	0.00688572
DSHI_RS21230	beta-Ig-H3/fasciclin	Dshi_0412	1.36974	7.23742	0.00713995	0.0159788
DSHI_RS14340	hypothetical protein	Dshi_2825	1.36835	22.6277	1.96634e-06	7.46918e-06
DSHI_RS11210	tellurite resistance TerB family protein	Dshi_2205	1.36725	10.7486	0.00104356	0.00271168
DSHI_RS16025	4Fe-4S ferredoxin	Dshi_3161	1.36497	11.4949	0.000697868	0.00187354
DSHI_RS18235	prolipoprotein diacylglyceryl transferase	Dshi_3602	1.35646	0.768348	0.380729	0.500327
DSHI_RS13295	divalent-cation tolerance protein CutA	Dshi_2619	1.35615	3.42908	0.0640579	0.113957
DSHI_RS19140	ABC transporter permease	Dshi_3793	1.35612	9.14878	0.00248884	0.00606995
DSHI_RS14200	carbohydrate kinase	Dshi_2797	1.35461	14.1199	0.000171524	0.000510245
DSHI_RS19635	cytochrome c4		1.34978	6.41353	0.0113254	0.0241918
DSHI_RS13165	GTP-binding protein	Dshi_2592	1.34816	15.0749	0.00010333	0.000318633
DSHI_RS16735	pentapeptide repeat-containing protein	Dshi_3302	1.34789	1.80045	0.179658	0.271228
DSHI_RS13465	Lrp/AsnC family transcriptional regulator	Dshi_2653	1.34477	16.807	4.1381e-05	0.000134787
DSHI_RS05720	ligase-associated DNA damage response DEXH box helicase	Dshi_1119	1.34222	58.3171	2.23093e-14	1.54039e-13
DSHI_RS05930	amidohydrolase	Dshi_1161	1.33795	33.9416	5.67917e-09	2.75874e-08
DSHI_RS07670	tRNA 2-thiouridine(34) synthase MnmA	Dshi_1506	1.33666	46.6214	8.61168e-12	5.07966e-11
DSHI_RS03395	cytochrome-c oxidase, cbb3-type subunit III	Dshi_0664	1.3339	28.6947	8.47335e-08	3.6635e-07
DSHI_RS13180	ATP-binding cassette domain-containing protein	Dshi_2596	1.33326	3.55469	0.0593775	0.107014
DSHI_RS02195	hypothetical protein	Dshi_0429	1.33248	35.8142	2.17062e-09	1.09166e-08
DSHI_RS14775	zinc-finger domain-containing protein	Dshi_2912	1.33051	22.9445	1.6675e-06	6.35746e-06
DSHI_RS18055	hypothetical protein	Dshi_3568	1.32623	36.2726	1.71556e-09	8.70217e-09
DSHI_RS06815	universal stress protein	Dshi_1338	1.32363	49.9085	1.61089e-12	1.00171e-11
DSHI_RS19220	K+/H+ antiporter subunit F	Dshi_3809	1.32133	6.16471	0.0130324	0.0274404
DSHI_RS08320	alpha/beta hydrolase	Dshi_1634	1.31866	32.3526	1.28584e-08	6.02639e-08
DSHI_RS06830	ATP-binding cassette domain-containing protein	Dshi_1341	1.31577	12.657	0.000374169	0.00105241
DSHI_RS06570	glutamine amidotransferase	Dshi_1289	1.31322	38.258	6.19812e-10	3.2354e-09
DSHI_RS22335	hypothetical protein	Dshi_2367	1.31224	38.3243	5.99127e-10	3.13536e-09
DSHI_RS05490	5-methyltetrahydrofolate--homocysteine methyltransferase	Dshi_1073	1.30925	43.4126	4.43335e-11	2.4637e-10
DSHI_RS13215	M3 family oligoendopeptidase	Dshi_2603	1.30816	43.7404	3.74957e-11	2.10353e-10
DSHI_RS06860	TIGR02281 family clan AA aspartic protease	Dshi_1347	1.30428	16.0276	6.24264e-05	0.000197516
DSHI_RS19285	2Fe-2S iron-sulfur cluster binding domain-containing protein	Dshi_3822	1.30322	11.3808	0.000742052	0.00198056
DSHI_RS15315	DUF1523 family protein	Dshi_3018	1.30285	46.3825	9.72787e-12	5.69736e-11
DSHI_RS08070	trimethylamine methyltransferase family protein	Dshi_1586	1.30271	10.0064	0.00155998	0.0039492
DSHI_RS02530	4Fe-4S binding protein	Dshi_0496	1.29972	35.8722	2.10695e-09	1.06093e-08
DSHI_RS08660	metal ABC transporter ATP-binding protein	Dshi_1702	1.29534	23.2493	1.42299e-06	5.45545e-06
DSHI_RS18595	recombinase family protein	Dshi_3680	1.29252	0.416312	0.518783	0.632995
DSHI_RS05590	hypothetical protein		1.29001	1.75594	0.185131	0.277764
DSHI_RS08950	cytochrome c maturation protein CcmE	Dshi_1758	1.28684	19.9222	8.06563e-06	2.86108e-05
DSHI_RS03275	S49 family peptidase	Dshi_0640	1.28552	18.0317	2.17257e-05	7.28215e-05
DSHI_RS04775	helix-turn-helix domain-containing protein	Dshi_0933	1.27599	6.93175	0.00846788	0.0186474
DSHI_RS01255	TetR family transcriptional regulator	Dshi_0252	1.27495	10.1265	0.00146154	0.00372052
DSHI_RS19555	recombinase family protein	Dshi_3876	1.27064	19.4382	1.03909e-05	3.65142e-05
DSHI_RS19625	cytochrome c oxidase subunit II	Dshi_3892	1.2705	7.99843	0.00468179	0.0109092
DSHI_RS11980	MFS transporter	Dshi_2354	1.26847	6.24322	0.0124669	0.0263439
DSHI_RS12900	FadR family transcriptional regulator	Dshi_2539	1.26629	7.44482	0.00636193	0.0143937
DSHI_RS07430	DUF2059 domain-containing protein	Dshi_1459	1.26179	24.6136	7.00571e-07	2.76281e-06
DSHI_RS02120	nucleoside diphosphate kinase regulator	Dshi_0414	1.26035	5.83088	0.0157473	0.0326244
DSHI_RS20245	plasmid partitioning protein RepB	Dshi_4022	1.25913	21.9231	2.83792e-06	1.05281e-05
DSHI_RS00475	DUF1018 domain-containing protein	Dshi_0097	1.25653	10.6805	0.00108274	0.00280641
DSHI_RS09120	pyridoxamine 5'-phosphate oxidase	Dshi_1789	1.25556	15.7427	7.25688e-05	0.000227687
DSHI_RS01245	efflux RND transporter permease subunit		1.25523	19.9801	7.82533e-06	2.77823e-05
DSHI_RS17265	cytochrome c-type biogenesis protein CcmH	Dshi_3409	1.25379	13.2575	0.000271484	0.000780068
DSHI_RS04270	DMT family transporter	Dshi_0834	1.25076	7.13158	0.00757379	0.0168583
DSHI_RS00165	ATP-dependent protease	Dshi_0034	1.24549	20.3888	6.31988e-06	2.27e-05
DSHI_RS13605	glycine cleavage system protein GcvH	Dshi_2681	1.24281	12.1137	0.000500529	0.00138611
DSHI_RS17705	ferrochelatase	Dshi_3498	1.23949	53.8095	2.20907e-13	1.44782e-12
DSHI_RS12040	urease subunit alpha	Dshi_2365	1.237	15.6472	7.63236e-05	0.000238381
DSHI_RS17740	MarR family transcriptional regulator	Dshi_3505	1.23683	10.7719	0.00103051	0.00268622
DSHI_RS13610	glycine cleavage system aminomethyltransferase GcvT	Dshi_2682	1.23549	12.0342	0.000522343	0.00144168
DSHI_RS04305	hypothetical protein	Dshi_0841	1.23462	25.0068	5.71291e-07	2.28071e-06
DSHI_RS15405	MMPL family transporter	Dshi_3036	1.23263	8.95243	0.002771	0.00669483
DSHI_RS14185	SPFH domain-containing protein	Dshi_2794	1.23005	45.4964	1.5292e-11	8.84325e-11
DSHI_RS13865	2Fe-2S iron-sulfur cluster binding domain-containing protein	Dshi_2731	1.2286	7.57246	0.00592668	0.0134902
DSHI_RS13835	signal recognition particle-docking protein FtsY	Dshi_2725	1.22604	32.688	1.08204e-08	5.09435e-08
DSHI_RS05630	hypothetical protein	Dshi_1101	1.22557	30.7311	2.9638e-08	1.33817e-07
DSHI_RS08670	zinc ABC transporter solute-binding protein	Dshi_1704	1.22474	11.8962	0.000562498	0.00154016
DSHI_RS08415	substrate-binding domain-containing protein	Dshi_1653	1.22108	33.5653	6.89121e-09	3.30808e-08
DSHI_RS09205	citrate (Si)-synthase	Dshi_1806	1.22054	37.1698	1.08277e-09	5.58145e-09
DSHI_RS05025	septum formation protein Maf	Dshi_0983	1.22025	29.7	5.04349e-08	2.2201e-07
DSHI_RS19990	helix-turn-helix domain-containing protein	Dshi_3970	1.2202	29.3541	6.02883e-08	2.63418e-07
DSHI_RS00655	bifunctional folylpolyglutamate synthase/dihydrofolate synthase	Dshi_0132	1.21569	28.8801	7.69992e-08	3.35015e-07
DSHI_RS12175	hypothetical protein	Dshi_2391	1.21012	4.02146	0.0449247	0.0835935
DSHI_RS19370	DNA starvation/stationary phase protection protein	Dshi_3839	1.20966	20.4053	6.26545e-06	2.25349e-05
DSHI_RS09480	protein translocase subunit SecF	Dshi_1858	1.20961	47.9751	4.31656e-12	2.59812e-11
DSHI_RS18010	3'-5' exonuclease	Dshi_3559	1.2091	21.1283	4.2954e-06	1.57651e-05
DSHI_RS03355	microcin C ABC transporter permease YejB	Dshi_0656	1.20876	41.5311	1.16011e-10	6.3194e-10
DSHI_RS08425	ROK family protein	Dshi_1655	1.20448	14.7418	0.000123282	0.000375392
DSHI_RS13445	prolipoprotein diacylglyceryl transferase	Dshi_2649	1.20359	22.6068	1.98784e-06	7.53007e-06
DSHI_RS07050	RidA family protein	Dshi_1385	1.20051	7.62605	0.00575311	0.0131168
DSHI_RS17980	acetate--CoA ligase	Dshi_3553	1.19961	7.69239	0.00554542	0.0127347
DSHI_RS08065	hypothetical protein	Dshi_1585	1.19808	0.749577	0.38661	0.506124
DSHI_RS13105	1-(5-phosphoribosyl)-5-[(5-phosphoribosylamino)methylideneamino]imidazole-4-carboxamide isomerase	Dshi_2578	1.196	7.84909	0.00508464	0.0117485
DSHI_RS08220	beta-ketoacyl-[acyl-carrier-protein] synthase family protein	Dshi_1616	1.19224	27.5507	1.53026e-07	6.41468e-07
DSHI_RS03005	rod shape-determining protein RodA	Dshi_0591	1.18651	21.0249	4.53347e-06	1.65946e-05
DSHI_RS19475	hypothetical protein	Dshi_3860	1.18304	35.3495	2.75539e-09	1.37238e-08
DSHI_RS03400	cytochrome c oxidase accessory protein CcoG	Dshi_0665	1.18095	30.8238	2.82547e-08	1.28202e-07
DSHI_RS02205	YfcC family protein	Dshi_0431	1.17934	34.1623	5.07025e-09	2.48046e-08
DSHI_RS08405	sugar ABC transporter permease	Dshi_1651	1.17574	17.2502	3.27659e-05	0.000108146
DSHI_RS14215	c-type cytochrome	Dshi_2800	1.17511	6.60677	0.0101592	0.0219389
DSHI_RS05105	oxidoreductase	Dshi_0996	1.17464	7.51701	0.00611191	0.0138584
DSHI_RS04665	thiazole synthase	Dshi_0912	1.17304	5.52085	0.0187911	0.0383722
DSHI_RS13090	phosphoribosyl-ATP diphosphatase	Dshi_2575	1.17055	3.11919	0.0773753	0.133849
DSHI_RS14190	TFIIB-type zinc finger domain-containing protein	Dshi_2795	1.16841	23.4641	1.27267e-06	4.89277e-06
DSHI_RS15410	efflux RND transporter periplasmic adaptor subunit	Dshi_3037	1.16672	8.38573	0.00378179	0.00894842
DSHI_RS13830	EamA family transporter	Dshi_2724	1.15997	14.4634	0.000142913	0.000431666
DSHI_RS02170	peptidase M41	Dshi_0424	1.15996	17.1106	3.52651e-05	0.000115655
DSHI_RS20525	recombinase family protein	Dshi_4081	1.1532	0.486208	0.485624	0.601963
DSHI_RS20990	DUF883 family protein	Dshi_4183	1.14893	7.23367	0.00715486	0.0160035
DSHI_RS13150	ligase-associated DNA damage response exonuclease	Dshi_2587	1.14889	6.63384	0.0100059	0.021642
DSHI_RS08665	Fur family transcriptional regulator	Dshi_1703	1.14613	15.2594	9.37076e-05	0.000290261
DSHI_RS18960	Fic family protein	Dshi_3755	1.14491	19.1309	1.22051e-05	4.23866e-05
DSHI_RS13170	DUF1826 domain-containing protein	Dshi_2593	1.14277	3.58991	0.0581313	0.104951
DSHI_RS21130	hypothetical protein	Dshi_4211	1.14189	4.3561	0.0368767	0.0702973
DSHI_RS06660	NADH-quinone oxidoreductase subunit B	Dshi_1308	1.14131	9.48594	0.00207053	0.00511929
DSHI_RS20285	Fic family protein	Dshi_4031	1.14011	20.0271	7.63519e-06	2.71539e-05
DSHI_RS14905	methyltransferase domain-containing protein	Dshi_2938	1.13921	23.0374	1.58884e-06	6.06313e-06
DSHI_RS03845	DUF1007 family protein	Dshi_0752	1.13905	26.715	2.35779e-07	9.72558e-07
DSHI_RS20505	ABC transporter ATP-binding protein	Dshi_4077	1.12845	6.8908	0.00866404	0.0190489
DSHI_RS12220	cell wall hydrolase	Dshi_2400	1.12802	18.4957	1.7029e-05	5.79182e-05
DSHI_RS20130	DUF736 family protein	Dshi_3999	1.12467	1.78041	0.182099	0.274211
DSHI_RS00705	penicillin-binding protein	Dshi_0142	1.12412	40.7594	1.72173e-10	9.2807e-10
DSHI_RS20730	hypothetical protein	Dshi_4130	1.12391	20.388	6.32236e-06	2.27e-05
DSHI_RS19260	3-oxoadipyl-CoA thiolase	Dshi_3817	1.12254	9.70291	0.00183976	0.00459274
DSHI_RS07705	RNA methyltransferase	Dshi_1513	1.12091	10.6619	0.00109364	0.00283291
DSHI_RS19600	cytochrome c	Dshi_3887	1.11661	3.03552	0.0814603	0.139218
DSHI_RS12890	4,5-dihydroxyphthalate decarboxylase	Dshi_2537	1.11555	12.2893	0.000455556	0.00127094
DSHI_RS10205	VCBS repeat-containing protein	Dshi_2002	1.11127	4.8316	0.0279426	0.0549406
DSHI_RS09330	sulfoacetaldehyde acetyltransferase	Dshi_1828	1.11087	10.5655	0.0011522	0.0029734
DSHI_RS19630	c-type cytochrome	Dshi_3893	1.10888	1.74647	0.186321	0.278839
DSHI_RS08275	SufD family Fe-S cluster assembly protein	Dshi_1626	1.10753	40.8876	1.61238e-10	8.70262e-10
DSHI_RS18315	copper chaperone PCu(A)C	Dshi_3619	1.10701	0.388748	0.532958	0.645332
DSHI_RS21790	Rrf2 family transcriptional regulator	Dshi_2591	1.10643	15.9991	6.33735e-05	0.000200359
DSHI_RS02200	hypothetical protein	Dshi_0430	1.10439	8.11399	0.0043925	0.0102815
DSHI_RS00935	4-hydroxy-3-methylbut-2-enyl diphosphate reductase	Dshi_0188	1.09974	13.6489	0.00022037	0.0006435
DSHI_RS13020	hypothetical protein	Dshi_2562	1.09908	1.17257	0.278873	0.389906
DSHI_RS09485	protein translocase subunit SecD	Dshi_1859	1.09886	48.0071	4.24689e-12	2.55992e-11
DSHI_RS05495	betaine--homocysteine S-methyltransferase	Dshi_1074	1.09727	5.07717	0.0242429	0.0482794
DSHI_RS11190	isoprenylcysteine carboxylmethyltransferase family protein	Dshi_2201	1.09725	7.98899	0.00470628	0.0109601
DSHI_RS20225	DUF1738 domain-containing protein	Dshi_4018	1.09716	1.17262	0.278863	0.389906
DSHI_RS21765	restriction endonuclease subunit R		1.09548	1.21277	0.270785	0.381204
DSHI_RS01130	DUF1244 domain-containing protein	Dshi_0226	1.09458	8.38423	0.00378491	0.00895068
DSHI_RS02815	hypothetical protein	Dshi_0556	1.08649	10.1511	0.00144215	0.00368025
DSHI_RS08575	glucose-6-phosphate dehydrogenase	Dshi_1684	1.08185	16.8064	4.13926e-05	0.000134787
DSHI_RS21115	hypothetical protein	Dshi_4208	1.0808	3.73397	0.0533164	0.0972365
DSHI_RS18745	TRAP transporter small permease subunit	Dshi_3710	1.08017	11.9655	0.000541952	0.00148785
DSHI_RS17440	murein transglycosylase A	Dshi_3444	1.07801	25.895	3.60505e-07	1.46942e-06
DSHI_RS00140	DUF721 domain-containing protein	Dshi_0029	1.07652	9.01977	0.00267075	0.00647155
DSHI_RS13695	urea ABC transporter permease subunit UrtC	Dshi_2697	1.07639	1.7535	0.185437	0.278122
DSHI_RS18935	type II toxin-antitoxin system ParD family antitoxin	Dshi_3749	1.07466	23.9899	9.6841e-07	3.77579e-06
DSHI_RS13790	hypothetical protein	Dshi_2716	1.07461	7.68841	0.00555767	0.0127491
DSHI_RS19755	PRC-barrel domain-containing protein	Dshi_3918	1.07437	24.6468	6.88592e-07	2.71816e-06
DSHI_RS06390	helix-turn-helix domain-containing protein	Dshi_1253	1.07117	10.7522	0.00104158	0.00270823
DSHI_RS03865	hypothetical protein	Dshi_0756	1.07055	0.646899	0.421224	0.540638
DSHI_RS13635	universal stress protein	Dshi_2686	1.06998	28.0867	1.16003e-07	4.91761e-07
DSHI_RS21625	helix-turn-helix transcriptional regulator	Dshi_0587	1.06996	8.13466	0.0043427	0.0101707
DSHI_RS10305	hypothetical protein	Dshi_2022	1.06985	2.87768	0.0898153	0.151428
DSHI_RS19930	copper chaperone PCu(A)C	Dshi_3957	1.06429	3.24818	0.0715028	0.125245
DSHI_RS08175	hypothetical protein	Dshi_1607	1.06299	27.1232	1.90895e-07	7.93762e-07
DSHI_RS05030	ribonuclease G	Dshi_0984	1.06037	18.9287	1.35693e-05	4.67678e-05
DSHI_RS06130	tetratricopeptide repeat protein	Dshi_1201	1.05862	8.43675	0.00367712	0.00873581
DSHI_RS19180	catalase/peroxidase HPI	Dshi_3801	1.05632	27.9261	1.26035e-07	5.31562e-07
DSHI_RS16405	nitrogen regulatory protein P-II	Dshi_3238	1.05439	1.53988	0.214636	0.314936
DSHI_RS02745	inorganic phosphate transporter	Dshi_0542	1.05349	18.8913	1.38386e-05	4.75213e-05
DSHI_RS20980	hypothetical protein	Dshi_4181	1.04828	3.0887	0.0788378	0.135953
DSHI_RS10120	NADP-dependent isocitrate dehydrogenase	Dshi_1986	1.04815	15.6803	7.50005e-05	0.000234604
DSHI_RS10040	TRAP transporter large permease subunit	Dshi_1970	1.04641	5.92463	0.0149307	0.0311357
DSHI_RS17435	DNA mismatch repair protein MutS	Dshi_3443	1.04638	19.1199	1.22755e-05	4.25572e-05
DSHI_RS02515	ATP-binding cassette domain-containing protein	Dshi_0493	1.04581	4.18829	0.0407042	0.0765846
DSHI_RS12015	carboxymuconolactone decarboxylase family protein	Dshi_2361	1.04451	2.01828	0.155415	0.24025
DSHI_RS21395	hypothetical protein	Dshi_2073	1.04445	12.7435	0.000357242	0.00100893
DSHI_RS10160	glycosyltransferase family 4 protein	Dshi_1993	1.0407	8.96073	0.00275845	0.0066684
DSHI_RS14205	D-tyrosyl-tRNA(Tyr) deacylase	Dshi_2798	1.04054	8.39072	0.00377141	0.00893306
DSHI_RS09880	tRNA pseudouridine(38-40) synthase TruA	Dshi_1938	1.04019	13.4563	0.000244183	0.000707034
DSHI_RS19800	GntR family transcriptional regulator	Dshi_3930	1.03973	21.9599	2.78413e-06	1.03471e-05
DSHI_RS02250	F0F1 ATP synthase subunit A	Dshi_0439	1.03852	13.4976	0.000238874	0.000693609
DSHI_RS17820	light-harvesting protein	Dshi_3521	1.03614	21.9241	2.83655e-06	1.05281e-05
DSHI_RS16165	Crp/Fnr family transcriptional regulator	Dshi_3189	1.03559	13.0418	0.000304615	0.000867417
DSHI_RS03975	hypothetical protein	Dshi_0778	1.03466	1.85185	0.173569	0.26382
DSHI_RS19690	mechanosensitive ion channel family protein	Dshi_3905	1.03323	8.25443	0.00406527	0.00956376
DSHI_RS11550	homoserine dehydrogenase	Dshi_2273	1.02984	17.3089	3.17693e-05	0.000105025
DSHI_RS17260	c-type cytochrome biogenesis protein CcmI	Dshi_3408	1.02887	9.91792	0.00163677	0.00412591
DSHI_RS12845	DUF5368 domain-containing protein	Dshi_2525	1.02688	4.3472	0.0370698	0.0706328
DSHI_RS19610	hypothetical protein	Dshi_3889	1.02571	3.12284	0.0772022	0.133767
DSHI_RS02695	transcriptional regulator	Dshi_0532	1.02398	22.0241	2.69248e-06	1.00427e-05
DSHI_RS01465	30S ribosomal protein S17	Dshi_0294	1.02257	2.09886	0.147409	0.229853
DSHI_RS08570	6-phosphogluconolactonase	Dshi_1683	1.02221	5.68934	0.0170683	0.0351321
DSHI_RS04535	aminotransferase class V-fold PLP-dependent enzyme	Dshi_0887	1.0204	18.6952	1.53365e-05	5.23776e-05
DSHI_RS14420	ribosomal protein S18-alanine N-acetyltransferase	Dshi_2841	1.01613	1.3592	0.243676	0.348748
DSHI_RS14230	thiosulfohydrolase SoxB	Dshi_2803	1.01468	14.9017	0.00011326	0.000347696
DSHI_RS13855	ion transporter	Dshi_2729	1.01464	10.2213	0.00138828	0.00354715
DSHI_RS05925	nucleoside triphosphate pyrophosphohydrolase	Dshi_1160	1.01267	3.25766	0.0710906	0.124643
DSHI_RS00500	helix-turn-helix transcriptional regulator		1.01127	19.5068	1.00243e-05	3.53462e-05
DSHI_RS09560	DUF417 family protein	Dshi_1875	1.00937	1.38815	0.238718	0.342722
DSHI_RS19795	DUF2892 domain-containing protein	Dshi_3929	1.00135	7.85185	0.00507687	0.0117371
DSHI_RS22205	hypothetical protein		1.0012	4.79245	0.0285847	0.0560163
DSHI_RS19695	sodium/solute symporter	Dshi_3906	0.99805	8.98524	0.00272169	0.0065834
DSHI_RS05935	efflux RND transporter permease subunit	Dshi_1162	0.99655	45.1009	1.8714e-11	1.07768e-10
DSHI_RS21935	type II toxin-antitoxin system RelE/ParE family toxin	Dshi_3750	0.996095	4.15965	0.0413979	0.0777669
DSHI_RS15050	FAD-dependent oxidoreductase	Dshi_2967	0.995045	14.7319	0.000123929	0.000377083
DSHI_RS11510	sarcosine oxidase subunit delta	Dshi_2265	0.994092	3.09053	0.078749	0.135877
DSHI_RS08740	50S ribosomal protein L32	Dshi_1718	0.993989	3.54453	0.059742	0.107484
DSHI_RS02230	F0F1 ATP synthase subunit beta	Dshi_0435	0.993642	22.2479	2.39621e-06	8.98634e-06
DSHI_RS17520	RidA family protein	Dshi_3461	0.992939	7.27695	0.00698449	0.0156895
DSHI_RS06270	gamma-glutamyl-gamma-aminobutyrate hydrolase family protein	Dshi_1229	0.990917	11.9863	0.000535926	0.00147326
DSHI_RS18395	helix-turn-helix transcriptional regulator	Dshi_3635	0.990652	18.914	1.36747e-05	4.7013e-05
DSHI_RS13840	hypothetical protein	Dshi_2726	0.98771	13.4249	0.000248302	0.000717953
DSHI_RS02940	BCCT family transporter	Dshi_0579	0.986425	4.15112	0.0416069	0.0780176
DSHI_RS08385	HpcH/HpaI aldolase/citrate lyase family protein	Dshi_1647	0.984862	12.2832	0.000457043	0.00127423
DSHI_RS17670	ABC transporter ATP-binding protein	Dshi_3491	0.984399	22.0829	2.61128e-06	9.76629e-06
DSHI_RS08725	sulfotransferase	Dshi_1715	0.979784	13.4746	0.00024182	0.000701176
DSHI_RS07270	citrate CoA-transferase	Dshi_1427	0.979089	20.008	7.71191e-06	2.74032e-05
DSHI_RS06650	glycine zipper 2TM domain-containing protein	Dshi_1305	0.97845	12.7663	0.000352929	0.000998112
DSHI_RS09345	universal stress protein	Dshi_1831	0.975765	1.46941	0.225438	0.327183
DSHI_RS03065	acyl-CoA thioesterase	Dshi_0603	0.973441	5.14346	0.0233341	0.0466117
DSHI_RS09335	FAD-binding oxidoreductase	Dshi_1829	0.97218	5.28442	0.021517	0.0432962
DSHI_RS03365	ABC transporter ATP-binding protein	Dshi_0658	0.971149	25.6867	4.01586e-07	1.62883e-06
DSHI_RS03390	cbb3-type cytochrome c oxidase subunit 3	Dshi_0663	0.968357	19.8239	8.49129e-06	3.00949e-05
DSHI_RS03360	ABC transporter permease	Dshi_0657	0.966847	29.8674	4.62617e-08	2.04294e-07
DSHI_RS03385	cytochrome-c oxidase, cbb3-type subunit II	Dshi_0662	0.96664	20.9218	4.78424e-06	1.74506e-05
DSHI_RS15345	methylated-DNA--[protein]-cysteine S-methyltransferase	Dshi_3024	0.966619	6.44105	0.0111512	0.0238939
DSHI_RS20540	recombinase family protein	Dshi_4084	0.961395	29.5894	5.33972e-08	2.3455e-07
DSHI_RS09050	endopeptidase La	Dshi_1777	0.96031	46.5806	8.79249e-12	5.17891e-11
DSHI_RS06555	DUF3422 domain-containing protein	Dshi_1286	0.960306	5.31822	0.0211035	0.0426095
DSHI_RS08140	antibiotic biosynthesis monooxygenase	Dshi_1600	0.95868	10.7052	0.00106836	0.00277089
DSHI_RS03350	ABC transporter substrate-binding protein	Dshi_0655	0.958672	19.2984	1.11799e-05	3.90209e-05
DSHI_RS08005	PAS domain-containing sensor histidine kinase	Dshi_1573	0.955952	22.7822	1.81443e-06	6.8985e-06
DSHI_RS09665	UDP-glucose/GDP-mannose dehydrogenase family protein	Dshi_1896	0.954268	5.2981	0.0213487	0.0430203
DSHI_RS21185	hypothetical protein	Dshi_4222	0.953226	10.3215	0.00131491	0.00336593
DSHI_RS07645	3-hydroxyacyl-ACP dehydratase FabZ	Dshi_1501	0.950013	11.4471	0.000716063	0.00191988
DSHI_RS09740	hypothetical protein		0.949754	0.86916	0.351188	0.46776
DSHI_RS07695	carboxypeptidase M32	Dshi_1511	0.94937	19.1832	1.18753e-05	4.13433e-05
DSHI_RS10385	UxaA family hydrolase	Dshi_2038	0.948852	18.824	1.43354e-05	4.91113e-05
DSHI_RS11410	hypothetical protein	Dshi_2245	0.948641	10.8342	0.000996436	0.00260068
DSHI_RS03610	hypothetical protein		0.946009	0.822938	0.364322	0.481621
DSHI_RS03435	class I SAM-dependent methyltransferase	Dshi_0671	0.94117	15.0273	0.000105969	0.000326282
DSHI_RS07505	tRNA glutamyl-Q(34) synthetase GluQRS	Dshi_1474	0.939425	8.41265	0.00372619	0.00883205
DSHI_RS03075	TRAP transporter large permease	Dshi_0605	0.939096	13.4572	0.000244068	0.000707034
DSHI_RS02190	alpha/beta fold hydrolase	Dshi_0428	0.938666	22.621	1.97316e-06	7.4882e-06
DSHI_RS13250	RluA family pseudouridine synthase	Dshi_2610	0.938625	5.09335	0.0240177	0.0478847
DSHI_RS03060	metallopeptidase family protein	Dshi_0602	0.938068	7.25811	0.00705813	0.0158128
DSHI_RS22135	hypothetical protein	Dshi_1072	0.937914	10.5358	0.00117085	0.00301964
DSHI_RS01685	TVP38/TMEM64 family protein	Dshi_0336	0.937078	6.09358	0.0135674	0.0285087
DSHI_RS21520	hypothetical protein	Dshi_3552	0.936919	10.0442	0.00152829	0.0038761
DSHI_RS15730	molybdenum cofactor biosynthesis protein MoaE	Dshi_3103	0.935414	11.7347	0.000613445	0.00166859
DSHI_RS12825	peroxiredoxin	Dshi_2522	0.934757	5.84169	0.0156508	0.0325061
DSHI_RS13810	endonuclease/exonuclease/phosphatase	Dshi_2720	0.928511	8.4261	0.00369872	0.00877702
DSHI_RS13190	ABC transporter permease	Dshi_2598	0.928466	1.38434	0.239364	0.34341
DSHI_RS06395	ArsJ-associated glyceraldehyde-3-phosphate dehydrogenase	Dshi_1254	0.928348	10.3086	0.00132414	0.00338747
DSHI_RS00495	DDE-type integrase/transposase/recombinase	Dshi_0100	0.928238	3.42373	0.0642656	0.114278
DSHI_RS04635	ABC transporter permease	Dshi_0906	0.926884	4.91345	0.0266483	0.052596
DSHI_RS05110	DUF2309 domain-containing protein	Dshi_0997	0.924903	4.86885	0.0273458	0.0538696
DSHI_RS20910	sulfatase-like hydrolase/transferase	Dshi_4167	0.924881	11.6989	0.000625372	0.00169433
DSHI_RS08355	DUF1330 domain-containing protein	Dshi_1641	0.924053	3.84918	0.0497703	0.0917008
DSHI_RS06655	NADH-quinone oxidoreductase subunit A	Dshi_1307	0.916866	5.84934	0.0155829	0.0323977
DSHI_RS08310	aminotransferase class V-fold PLP-dependent enzyme	Dshi_1632	0.91635	18.3956	1.79474e-05	6.09915e-05
DSHI_RS07160	hypothetical protein		0.914898	1.25659	0.262298	0.371154
DSHI_RS00490	AAA family ATPase	Dshi_0099	0.914687	2.55937	0.109642	0.179363
DSHI_RS16030	nitrate reductase cytochrome c-type subunit	Dshi_3162	0.913842	3.3292	0.0680601	0.120197
DSHI_RS17615	LysR family transcriptional regulator	Dshi_3480	0.913145	3.32448	0.0682557	0.120491
DSHI_RS18820	branched-chain amino acid ABC transporter permease	Dshi_3725	0.911801	3.47071	0.0624645	0.11149
DSHI_RS10045	TRAP transporter substrate-binding protein	Dshi_1971	0.911323	3.61982	0.0570951	0.103307
DSHI_RS02740	oxygen-independent coproporphyrinogen III oxidase	Dshi_0541	0.908729	12.1823	0.000482446	0.00133872
DSHI_RS13850	phosphoribosylamine--glycine ligase	Dshi_2728	0.907235	7.66965	0.00561574	0.0128604
DSHI_RS14175	toxic anion resistance protein	Dshi_2792	0.906491	27.5102	1.56271e-07	6.53082e-07
DSHI_RS15420	BLUF domain-containing protein	Dshi_3039	0.903446	2.42894	0.119113	0.192342
DSHI_RS07710	thiamine phosphate synthase	Dshi_1514	0.902794	3.82655	0.0504466	0.0928227
DSHI_RS13600	aminomethyl-transferring glycine dehydrogenase	Dshi_2680	0.901007	22.3163	2.31232e-06	8.6954e-06
DSHI_RS21125	type II toxin-antitoxin system VapC family toxin	Dshi_4210	0.900494	4.96831	0.0258158	0.0511486
DSHI_RS03265	ABC transporter ATP-binding protein	Dshi_0638	0.89563	7.75554	0.00535481	0.0123313
DSHI_RS10165	glycosyl transferase	Dshi_1994	0.894864	3.13897	0.0764422	0.132618
DSHI_RS03015	hypothetical protein	Dshi_0593	0.893959	7.44035	0.00637776	0.0144137
DSHI_RS10380	UxaA family hydrolase	Dshi_2037	0.893613	10.0769	0.00150142	0.00381529
DSHI_RS14235	sulfur oxidation c-type cytochrome SoxA	Dshi_2804	0.892543	17.9695	2.24475e-05	7.511e-05
DSHI_RS15245	GntR family transcriptional regulator	Dshi_3004	0.8887	13.5788	0.000228756	0.000665165
DSHI_RS19445	replication initiator protein A	Dshi_3854	0.887776	16.6147	4.57949e-05	0.000148187
DSHI_RS09125	enoyl-ACP reductase FabI	Dshi_1790	0.886765	12.799	0.000346811	0.000982156
DSHI_RS09365	PLP-dependent aminotransferase family protein	Dshi_1835	0.883952	16.0552	6.15228e-05	0.000194956
DSHI_RS15180	DUF1643 domain-containing protein	Dshi_2991	0.881748	2.42699	0.119262	0.192506
DSHI_RS00585	DNA/RNA nuclease SfsA	Dshi_0118	0.879477	13.9322	0.000189523	0.00056056
DSHI_RS19155	ABC transporter ATP-binding protein	Dshi_3796	0.878872	7.27608	0.00698787	0.0156895
DSHI_RS08550	DUF4445 domain-containing protein	Dshi_1680	0.876993	11.945	0.000547938	0.00150328
DSHI_RS11600	helix-turn-helix transcriptional regulator	Dshi_2282	0.87625	7.21821	0.00721678	0.0161245
DSHI_RS08265	YIP1 family protein	Dshi_1624	0.873689	13.6978	0.000214711	0.00062831
DSHI_RS03940	DoxX family protein	Dshi_0771	0.870716	0.690098	0.406131	0.525843
DSHI_RS14145	Asp-tRNA(Asn)/Glu-tRNA(Gln) amidotransferase subunit GatC	Dshi_2786	0.869412	3.65542	0.0558871	0.101432
DSHI_RS14100	LysR family transcriptional regulator	Dshi_2777	0.868928	12.9016	0.000328303	0.000931658
DSHI_RS04275	3-hydroxyacyl-CoA dehydrogenase	Dshi_0835	0.868725	11.5577	0.000674685	0.00181958
DSHI_RS05965	aminotransferase class I/II-fold pyridoxal phosphate-dependent enzyme	Dshi_1168	0.86853	9.75514	0.00178822	0.00448304
DSHI_RS01030	HPr family phosphocarrier protein	Dshi_0207	0.866997	8.15315	0.00429864	0.0100733
DSHI_RS04150	DUF2442 domain-containing protein	Dshi_0811	0.866996	1.39912	0.236872	0.340452
DSHI_RS06260	malate synthase G	Dshi_1227	0.865443	15.6854	7.47998e-05	0.000234154
DSHI_RS07075	NADH:ubiquinone oxidoreductase subunit NDUFA12	Dshi_1390	0.864956	13.3698	0.000255703	0.000737803
DSHI_RS16930	queuosine precursor transporter	Dshi_3340	0.864892	7.847	0.00509051	0.0117554
DSHI_RS06285	isoprenylcysteine carboxylmethyltransferase family protein	Dshi_1232	0.864171	3.55017	0.0595395	0.107166
DSHI_RS05050	hypothetical protein	Dshi_0987	0.861933	12.2447	0.00046657	0.00129739
DSHI_RS03840	polyphosphate kinase 2	Dshi_0751	0.861466	9.91282	0.00164132	0.00413484
DSHI_RS11580	molybdopterin-dependent oxidoreductase	Dshi_2278	0.860192	6.21604	0.0126598	0.0267104
DSHI_RS18770	LysR family transcriptional regulator	Dshi_3715	0.859503	3.35962	0.0668134	0.118248
DSHI_RS19270	1,2-phenylacetyl-CoA epoxidase subunit B		0.857083	2.1195	0.145434	0.227203
DSHI_RS18125	PTS transporter subunit EIIA	Dshi_3582	0.855996	22.6036	1.99113e-06	7.53562e-06
DSHI_RS13885	protease modulator HflC	Dshi_2735	0.855757	23.9198	1.00434e-06	3.90852e-06
DSHI_RS02210	arginine deiminase	Dshi_0432	0.85539	18.9271	1.35812e-05	4.67697e-05
DSHI_RS00730	SsrA-binding protein SmpB	Dshi_0147	0.854462	10.1337	0.0014558	0.0037082
DSHI_RS21055	tripartite tricarboxylate transporter TctB family protein	Dshi_4196	0.852803	1.65103	0.198819	0.295297
DSHI_RS21340	hypothetical protein	Dshi_1505	0.852489	14.8856	0.00011423	0.000350153
DSHI_RS02925	LysR family transcriptional regulator	Dshi_0576	0.848846	5.00326	0.0252996	0.0502221
DSHI_RS13135	hypothetical protein	Dshi_2584	0.848369	4.03709	0.0445106	0.0829351
DSHI_RS05470	SufE family protein	Dshi_1069	0.847826	11.8072	0.000590018	0.0016091
DSHI_RS10660	hypothetical protein	Dshi_2095	0.847102	16.4031	5.12007e-05	0.000164009
DSHI_RS18830	ABC transporter ATP-binding protein	Dshi_3727	0.843614	1.1469	0.284199	0.396037
DSHI_RS01140	pyruvate kinase	Dshi_0228	0.842576	16.4548	4.98235e-05	0.000159722
DSHI_RS21140	AAA family ATPase	Dshi_4213	0.841798	7.04783	0.00793613	0.0175705
DSHI_RS08450	Rrf2 family transcriptional regulator	Dshi_1660	0.841613	31.9794	1.55814e-08	7.23686e-08
DSHI_RS20935	helix-turn-helix transcriptional regulator	Dshi_4172	0.841241	3.64631	0.0561937	0.10181
DSHI_RS06835	HTH domain-containing protein	Dshi_1342	0.837195	2.78049	0.0954192	0.159508
DSHI_RS09130	LysE family translocator	Dshi_1791	0.837111	2.68052	0.101582	0.168245
DSHI_RS11865	hypothetical protein	Dshi_2333	0.833131	15.1165	0.000101078	0.000312156
DSHI_RS19680	SDR family oxidoreductase	Dshi_3903	0.830784	4.15672	0.0414697	0.0778664
DSHI_RS17455	protein-export chaperone SecB	Dshi_3447	0.830484	18.9222	1.36157e-05	4.68494e-05
DSHI_RS18680	tyrosine-type recombinase/integrase	Dshi_3697	0.82974	0.315399	0.574386	0.683469
DSHI_RS16770	monofunctional biosynthetic peptidoglycan transglycosylase	Dshi_3309	0.827718	9.24768	0.00235793	0.00578142
DSHI_RS09315	phosphate acetyltransferase	Dshi_1825	0.82657	1.71011	0.190971	0.284561
DSHI_RS06415	SDR family oxidoreductase	Dshi_1258	0.826366	3.05859	0.0803112	0.137652
DSHI_RS13890	FtsH protease activity modulator HflK	Dshi_2736	0.825937	23.8055	1.06579e-06	4.13596e-06
DSHI_RS01865	DUF3775 domain-containing protein	Dshi_0372	0.825748	8.16446	0.00427191	0.010022
DSHI_RS21050	membrane protein	Dshi_4195	0.82542	3.97254	0.0462481	0.0858239
DSHI_RS11155	excinuclease ABC subunit UvrB	Dshi_2192	0.824963	16.5408	4.76142e-05	0.000153234
DSHI_RS21985	IS3 family transposase		0.821467	11.0719	0.000876437	0.00230497
DSHI_RS11150	ETC complex I subunit	Dshi_2191	0.819824	14.1463	0.000169126	0.000503476
DSHI_RS04155	TraR/DksA family transcriptional regulator	Dshi_0812	0.81948	9.85938	0.00168968	0.00425408
DSHI_RS04110	choline dehydrogenase	Dshi_0804	0.81775	11.3344	0.000760844	0.00202418
DSHI_RS00185	response regulator transcription factor	Dshi_0038	0.816065	8.44243	0.00366566	0.00871358
DSHI_RS10450	hypothetical protein	Dshi_2053	0.815357	0.506567	0.476629	0.593665
DSHI_RS03665	helix-turn-helix domain-containing protein	Dshi_0716	0.815173	4.74367	0.0294063	0.0574084
DSHI_RS16595	tetratricopeptide repeat protein	Dshi_3274	0.811036	17.2782	3.22864e-05	0.000106649
DSHI_RS11185	TetR family transcriptional regulator	Dshi_2200	0.809266	6.38734	0.0114937	0.0245203
DSHI_RS09655	response regulator transcription factor	Dshi_1894	0.808563	12.3447	0.000442242	0.00123463
DSHI_RS09490	preprotein translocase subunit YajC	Dshi_1860	0.807684	9.70375	0.00183892	0.00459274
DSHI_RS13160	ATP-dependent DNA ligase	Dshi_2589	0.806577	9.03603	0.0026471	0.00643313
DSHI_RS16620	glutathione S-transferase	Dshi_3279	0.804643	16.7449	4.2756e-05	0.000138789
DSHI_RS09540	helix-turn-helix transcriptional regulator	Dshi_1871	0.800057	2.01569	0.155681	0.240391
DSHI_RS12960	hypothetical protein	Dshi_2551	0.799658	5.4368	0.0197168	0.0400249
DSHI_RS08410	carbohydrate ABC transporter substrate-binding protein	Dshi_1652	0.798448	22.1458	2.52708e-06	9.46852e-06
DSHI_RS15905	acyltransferase	Dshi_3137	0.797312	1.75055	0.185808	0.278408
DSHI_RS20985	mechanosensitive ion channel family protein	Dshi_4182	0.796908	1.61755	0.203434	0.301132
DSHI_RS15395	DUF1674 domain-containing protein	Dshi_3034	0.796822	1.93979	0.163691	0.250604
DSHI_RS11660	HlyD family secretion protein	Dshi_2293	0.795823	10.9591	0.000931453	0.00244499
DSHI_RS14770	TIGR02117 family protein	Dshi_2911	0.795587	2.79165	0.0947568	0.158658
DSHI_RS03290	SDR family oxidoreductase	Dshi_0643	0.794757	5.11691	0.0236938	0.0472845
DSHI_RS21580	SocA family protein		0.793093	25.8113	3.76471e-07	1.52997e-06
DSHI_RS10600	hotdog fold thioesterase	Dshi_2083	0.792898	11.1402	0.000844765	0.00222878
DSHI_RS20905	UPF0104 family protein	Dshi_4166	0.792779	4.26234	0.0389663	0.0736346
DSHI_RS16565	CoA transferase	Dshi_3269	0.792161	10.1403	0.00145061	0.00369954
DSHI_RS13625	aldehyde dehydrogenase	Dshi_2685	0.791577	6.71579	0.00955631	0.0207893
DSHI_RS05670	protein TolR	Dshi_1109	0.790871	13.9171	0.000191053	0.000564679
DSHI_RS18925	ATP-binding protein	Dshi_3747	0.789487	12.5721	0.000391545	0.00110054
DSHI_RS14850	bifunctional riboflavin kinase/FAD synthetase	Dshi_2927	0.788711	8.25351	0.00406732	0.00956376
DSHI_RS05875	ferredoxin--NADP reductase	Dshi_1150	0.788185	25.0922	5.46544e-07	2.19095e-06
DSHI_RS18715	IS1380 family transposase		0.786957	10.5907	0.00113659	0.00293495
DSHI_RS09660	calcium-binding protein	Dshi_1895	0.786571	3.82456	0.0505066	0.0928679
DSHI_RS19590	phospholipase D/transphosphatidylase	Dshi_3885	0.785785	18.1884	2.00095e-05	6.76652e-05
DSHI_RS18380	CoA transferase	Dshi_3632	0.784894	10.9435	0.00093931	0.00246248
DSHI_RS19905	signal peptidase II	Dshi_3952	0.781757	0.225271	0.635053	0.735521
DSHI_RS09165	aminodeoxychorismate/anthranilate synthase component II	Dshi_1798	0.780928	14.0621	0.00017687	0.000525392
DSHI_RS03660	YdcH family protein	Dshi_0715	0.780381	20.2042	6.96016e-06	2.48762e-05
DSHI_RS12730	cadherin-like domain-containing protein	Dshi_2503	0.780199	8.59393	0.00337285	0.00805932
DSHI_RS07440	50S ribosomal protein L27	Dshi_1461	0.78013	17.7353	2.53867e-05	8.45335e-05
DSHI_RS11870	class II fumarate hydratase	Dshi_2334	0.778635	14.8613	0.000115712	0.000354432
DSHI_RS11120	polyisoprenoid-binding protein	Dshi_2185	0.775152	16.5966	4.62334e-05	0.000149489
DSHI_RS06620	OmpW family protein	Dshi_1299	0.773059	13.2173	0.000277374	0.000796438
DSHI_RS15560	transcriptional regulator GcvA	Dshi_3068	0.77273	2.44798	0.117676	0.190618
DSHI_RS10230	NUDIX hydrolase	Dshi_2007	0.77021	13.3465	0.000258904	0.000745477
DSHI_RS04935	fumarylacetoacetate hydrolase family protein	Dshi_0967	0.769452	8.58331	0.00339258	0.0080971
DSHI_RS19620	cytochrome c oxidase subunit I		0.765228	5.33303	0.020925	0.0422904
DSHI_RS11655	FUSC family protein	Dshi_2292	0.764026	8.09408	0.004441	0.0103833
DSHI_RS08840	cell division protein ZapA	Dshi_1736	0.763111	7.13625	0.00755411	0.0168236
DSHI_RS08280	Fe-S cluster assembly ATPase SufC	Dshi_1627	0.763004	11.863	0.000572611	0.00156577
DSHI_RS03485	5-(carboxyamino)imidazole ribonucleotide mutase	Dshi_0681	0.76234	4.93803	0.026272	0.0519526
DSHI_RS06300	xylulokinase	Dshi_1235	0.761142	4.53273	0.0332526	0.0641289
DSHI_RS13750	response regulator		0.760335	18.18	2.00978e-05	6.78527e-05
DSHI_RS06265	hypothetical protein	Dshi_1228	0.758622	2.29603	0.129705	0.205902
DSHI_RS01520	preprotein translocase subunit SecY	Dshi_0305	0.757801	19.2113	1.1702e-05	4.07743e-05
DSHI_RS22525	transposase		0.756746	0.993739	0.31883	0.433158
DSHI_RS14180	DUF2927 domain-containing protein	Dshi_2793	0.752901	13.6291	0.000222707	0.000649864
DSHI_RS17985	adenylate kinase	Dshi_3554	0.75229	3.74263	0.0530411	0.0967771
DSHI_RS14220	c-type cytochrome	Dshi_2801	0.750427	4.72027	0.0298091	0.0581398
DSHI_RS01690	hypothetical protein		0.749182	9.43013	0.00213449	0.00526482
DSHI_RS06370	IclR family transcriptional regulator	Dshi_1249	0.748472	4.3143	0.0377932	0.0718124
DSHI_RS01345	DMT family transporter	Dshi_0270	0.748045	2.74275	0.0976964	0.16246
DSHI_RS08900	VPLPA-CTERM sorting domain-containing protein	Dshi_1748	0.747934	23.1395	1.50667e-06	5.75491e-06
DSHI_RS17825	light-harvesting protein	Dshi_3522	0.747036	15.7041	7.40627e-05	0.000232022
DSHI_RS11430	transcription antitermination factor NusB	Dshi_2249	0.746655	4.76344	0.0290704	0.0568332
DSHI_RS22375	hypothetical protein		0.746303	1.88155	0.170159	0.259352
DSHI_RS02980	permease	Dshi_0586	0.745883	5.94683	0.0147438	0.0308083
DSHI_RS02085	helix-turn-helix transcriptional regulator	Dshi_0407	0.745456	6.65769	0.00987287	0.0213888
DSHI_RS06820	SDR family oxidoreductase	Dshi_1339	0.744028	6.86735	0.00877845	0.0192799
DSHI_RS11100	acyl carrier protein	Dshi_2181	0.737725	5.22408	0.0222762	0.0447149
DSHI_RS13795	DUF2975 domain-containing protein	Dshi_2717	0.735149	9.82679	0.00171988	0.00432485
DSHI_RS11380	SDR family oxidoreductase	Dshi_2239	0.734932	4.88291	0.0271239	0.0535092
DSHI_RS14090	helix-turn-helix transcriptional regulator	Dshi_2775	0.731152	8.33712	0.00388432	0.00916476
DSHI_RS11385	hypothetical protein	Dshi_2240	0.730245	2.64334	0.103985	0.17181
DSHI_RS11275	acyl-CoA thioesterase	Dshi_2218	0.730227	3.06976	0.0797613	0.137223
DSHI_RS15675	hypothetical protein	Dshi_3092	0.729524	4.41625	0.0355982	0.0680801
DSHI_RS12195	Lrp/AsnC family transcriptional regulator	Dshi_2395	0.729428	3.81951	0.0506592	0.0930893
DSHI_RS12895	fumarylacetoacetate hydrolase family protein	Dshi_2538	0.72759	6.99577	0.00817026	0.0180691
DSHI_RS08210	DUF853 family protein	Dshi_1614	0.727331	4.23123	0.0396866	0.074893
DSHI_RS21895	hypothetical protein	Dshi_3608	0.727031	0.0989825	0.753054	0.830492
DSHI_RS12190	Lrp/AsnC family transcriptional regulator	Dshi_2394	0.726539	1.19041	0.275247	0.386563
DSHI_RS16045	nitrate reductase catalytic subunit NapA	Dshi_3165	0.726007	3.30564	0.0690423	0.121568
DSHI_RS05080	hypothetical protein		0.725169	1.80277	0.179378	0.270904
DSHI_RS19605	NAD(P)-binding protein	Dshi_3888	0.72083	4.76727	0.0290058	0.0567338
DSHI_RS06840	prohead protease	Dshi_1343	0.719946	7.48946	0.00620613	0.0140566
DSHI_RS13185	ABC transporter ATP-binding protein	Dshi_2597	0.718822	2.35947	0.124525	0.199281
DSHI_RS17665	ABC transporter ATP-binding protein	Dshi_3490	0.718075	14.4319	0.000145324	0.000438306
DSHI_RS11670	amidohydrolase family protein	Dshi_2295	0.716076	10.7085	0.00106643	0.00276761
DSHI_RS05430	hypothetical protein	Dshi_1061	0.706137	11.3709	0.000746029	0.00198733
DSHI_RS19965	cation transporter	Dshi_3964	0.705912	0.20851	0.647938	0.746258
DSHI_RS04930	malonic semialdehyde reductase		0.70558	2.37317	0.123436	0.197852
DSHI_RS13485	hypothetical protein	Dshi_2657	0.705186	12.4221	0.00042428	0.0011877
DSHI_RS10655	elongation factor P	Dshi_2094	0.705032	4.98714	0.0255363	0.0506677
DSHI_RS21995	hypothetical protein	Dshi_3946	0.704593	0.214415	0.643329	0.742814
DSHI_RS01490	30S ribosomal protein S8	Dshi_0299	0.703429	8.75528	0.00308707	0.00741192
DSHI_RS01460	50S ribosomal protein L29	Dshi_0293	0.703213	2.34824	0.125425	0.200495
DSHI_RS05700	ATP-dependent metallopeptidase FtsH/Yme1/Tma family protein	Dshi_1115	0.699557	19.0989	1.24118e-05	4.29937e-05
DSHI_RS10365	histidinol dehydrogenase	Dshi_2034	0.69948	8.89266	0.00286319	0.00689739
DSHI_RS05440	DUF1289 domain-containing protein	Dshi_1063	0.699473	0.877171	0.348978	0.465778
DSHI_RS18530	type II toxin-antitoxin system PemK/MazF family toxin	Dshi_3665	0.69943	4.42848	0.035344	0.0676518
DSHI_RS00520	NYN domain-containing protein	Dshi_0105	0.699414	6.98124	0.00823686	0.0181969
DSHI_RS10620	valine--tRNA ligase	Dshi_2087	0.698352	19.7652	8.75633e-06	3.10076e-05
DSHI_RS14575	NnrU family protein	Dshi_2873	0.697998	5.5212	0.0187874	0.0383722
DSHI_RS15715	4-hydroxybenzoate octaprenyltransferase	Dshi_3100	0.696025	4.71165	0.0299589	0.0583768
DSHI_RS19190	hypothetical protein	Dshi_3803	0.695816	0.678399	0.410138	0.529703
DSHI_RS18085	3'(2'),5'-bisphosphate nucleotidase CysQ	Dshi_3574	0.695538	9.72747	0.00181534	0.00454493
DSHI_RS15425	4-hydroxy-tetrahydrodipicolinate reductase	Dshi_3040	0.693703	2.21887	0.136333	0.214936
DSHI_RS11900	sulfurtransferase TusA family protein	Dshi_2339	0.693588	1.47409	0.224702	0.326458
DSHI_RS07720	iron-sulfur cluster assembly scaffold protein	Dshi_1516	0.687298	3.87102	0.0491266	0.0905957
DSHI_RS10445	hypothetical protein	Dshi_2051	0.686972	1.48718	0.222655	0.324283
DSHI_RS08260	cysteine desulfurase	Dshi_1623	0.686053	14.7808	0.00012076	0.000368255
DSHI_RS02800	3-oxoacyl-ACP reductase FabG	Dshi_0553	0.684282	7.92448	0.00487703	0.0113131
DSHI_RS16780	23S rRNA (adenine(2503)-C(2))-methyltransferase RlmN	Dshi_3311	0.683614	12.3735	0.000435464	0.00121735
DSHI_RS21425	helix-turn-helix domain-containing protein	Dshi_2528	0.683246	0.410901	0.521513	0.63595
DSHI_RS20165	tyrosine-type recombinase/integrase	Dshi_4006	0.681849	3.49966	0.0613815	0.109808
DSHI_RS20160	tyrosine-type recombinase/integrase	Dshi_4005	0.680108	0.177527	0.673507	0.767148
DSHI_RS02095	hypothetical protein	partial;pseudo;Dshi_0409	0.679837	0.36549	0.545473	0.65721
DSHI_RS00215	DUF3576 domain-containing protein		0.679268	10.1795	0.00142008	0.00362618
DSHI_RS15430	30S ribosome-binding factor RbfA	Dshi_3041	0.678663	1.94844	0.162755	0.249541
DSHI_RS02900	heme ABC transporter ATP-binding protein	Dshi_0571	0.677939	1.10217	0.293791	0.406036
DSHI_RS14410	NifU family protein	Dshi_2839	0.67669	5.51323	0.0188732	0.0385206
DSHI_RS04560	IS5-like element ISDsh4 family transposase	Dshi_0892	0.674866	4.69523	0.0302464	0.0588936
DSHI_RS02765	sn-glycerol-3-phosphate ABC transporter ATP-binding protein UgpC	Dshi_0546	0.674516	4.93397	0.0263337	0.0520498
DSHI_RS09625	phosphoribosylformylglycinamidine cyclo-ligase	Dshi_1889	0.674332	4.56034	0.0327205	0.0632209
DSHI_RS04835	DUF2237 domain-containing protein	Dshi_0946	0.673896	11.4174	0.000727607	0.00194831
DSHI_RS12645	GTP-binding protein	Dshi_2487	0.673829	1.97822	0.159578	0.245399
DSHI_RS19225	Na+/H+ antiporter subunit G	Dshi_3810	0.673182	7.66404	0.00563322	0.0128933
DSHI_RS18400	hypothetical protein	Dshi_3636	0.673033	1.81662	0.177716	0.269083
DSHI_RS13305	hypothetical protein	Dshi_2621	0.670502	2.33264	0.126687	0.201653
DSHI_RS19670	efflux RND transporter permease subunit	Dshi_3901	0.669928	3.683	0.0549699	0.099943
DSHI_RS12350	hypothetical protein	Dshi_2427	0.669689	2.35993	0.124488	0.199281
DSHI_RS18385	hypothetical protein	Dshi_3633	0.669577	9.50875	0.00204494	0.00505905
DSHI_RS04565	peptidoglycan-binding protein	Dshi_0893	0.669545	2.14589	0.142952	0.223833
DSHI_RS19720	Do family serine endopeptidase	Dshi_3911	0.668999	5.8893	0.0152332	0.0317506
DSHI_RS21325	hypothetical protein	Dshi_1359	0.668507	2.33703	0.12633	0.201397
DSHI_RS00050	hypothetical protein	Dshi_0011	0.666407	2.33941	0.126137	0.201244
DSHI_RS14105	DUF1127 domain-containing protein	Dshi_2778	0.665268	3.05018	0.0807281	0.138232
DSHI_RS08155	PaaI family thioesterase	Dshi_1603	0.664498	3.96573	0.0464355	0.0860944
DSHI_RS10200	ROK family protein	Dshi_2001	0.662432	1.63602	0.200873	0.298047
DSHI_RS18550	exopolysaccharide biosynthesis protein	Dshi_3669	0.66076	3.04244	0.0811139	0.138776
DSHI_RS13395	carbamoyl-phosphate synthase large subunit	Dshi_2639	0.65803	16.9919	3.75405e-05	0.000122922
DSHI_RS18845	type II toxin-antitoxin system PrlF family antitoxin	Dshi_3730	0.657598	10.2768	0.00134713	0.00344415
DSHI_RS18555	calcium/sodium antiporter	Dshi_3670	0.65697	2.33204	0.126735	0.201653
DSHI_RS08340	multidrug efflux SMR transporter	Dshi_1638	0.654595	1.61536	0.20374	0.301368
DSHI_RS14925	gamma-glutamylcyclotransferase	Dshi_2942	0.653026	3.06471	0.0800096	0.137462
DSHI_RS11615	DUF3299 domain-containing protein	Dshi_2285	0.65131	2.48671	0.114812	0.186343
DSHI_RS07885	elongation factor Ts	Dshi_1549	0.650813	10.3947	0.00126378	0.00324309
DSHI_RS05175	bifunctional 3-hydroxydecanoyl-ACP dehydratase/trans-2-decenoyl-ACP isomerase	Dshi_1010	0.650024	4.93074	0.0263831	0.0521223
DSHI_RS08100	hypothetical protein	Dshi_1592	0.649585	7.17681	0.00738517	0.016474
DSHI_RS02715	acetoin dehydrogenase dihydrolipoyllysine-residue acetyltransferase subunit	Dshi_0536	0.649488	10.4655	0.00121627	0.00312507
DSHI_RS01545	50S ribosomal protein L17	Dshi_0310	0.64817	11.5706	0.000670022	0.00180936
DSHI_RS07265	fumarate hydratase	Dshi_1426	0.647247	12.17	0.000485646	0.0013467
DSHI_RS13175	ABC transporter substrate-binding protein	Dshi_2595	0.646961	6.70697	0.0096037	0.0208813
DSHI_RS02125	DUF1127 domain-containing protein	Dshi_0416	0.646506	3.31967	0.0684557	0.120741
DSHI_RS03560	3-isopropylmalate dehydratase small subunit	Dshi_0696	0.646357	2.44028	0.118255	0.191357
DSHI_RS04450	phosphatase PAP2 family protein	Dshi_0869	0.64501	4.20014	0.0404207	0.0761044
DSHI_RS04470	ABC transporter substrate-binding protein	partial;pseudo;Dshi_0874	0.644859	1.30149	0.253942	0.360814
DSHI_RS02240	F0F1 ATPase	Dshi_0437	0.644182	1.99372	0.157952	0.243534
DSHI_RS14255	thioredoxin fold domain-containing protein	Dshi_2808	0.64409	3.1564	0.07563	0.131429
DSHI_RS13095	imidazole glycerol phosphate synthase subunit HisF	Dshi_2576	0.643429	3.11911	0.0773788	0.133849
DSHI_RS02285	CBS domain-containing protein	Dshi_0446	0.643369	7.63321	0.00573033	0.0130793
DSHI_RS05230	tRNA (guanosine(46)-N7)-methyltransferase TrmB	Dshi_1021	0.643033	4.20321	0.0403476	0.0760015
DSHI_RS01510	50S ribosomal protein L30	Dshi_0303	0.641673	2.39039	0.122083	0.196212
DSHI_RS01705	3-keto-5-aminohexanoate cleavage protein	Dshi_0339	0.640333	3.68549	0.054888	0.0998381
DSHI_RS16805	phosphoserine phosphatase SerB	Dshi_3316	0.640087	2.21192	0.136948	0.21572
DSHI_RS21910	hypothetical protein	Dshi_3673	0.640043	2.56245	0.109429	0.179085
DSHI_RS19050	membrane protein	Dshi_3774	0.6397	0.161912	0.687402	0.778326
DSHI_RS13255	hypothetical protein	Dshi_2611	0.63964	1.94181	0.163473	0.250381
DSHI_RS00095	hypothetical protein	Dshi_0020	0.63897	2.75242	0.0971073	0.161872
DSHI_RS02410	quinoprotein relay system zinc metallohydrolase 2	Dshi_0471	0.637338	5.82364	0.0158122	0.0327262
DSHI_RS11375	LacI family DNA-binding transcriptional regulator	Dshi_2238	0.634192	3.2092	0.0732253	0.127896
DSHI_RS13195	ABC transporter permease	Dshi_2599	0.633625	2.07629	0.149604	0.232836
DSHI_RS16970	rhodanese-related sulfurtransferase	Dshi_3348	0.632876	2.91858	0.087565	0.148219
DSHI_RS02710	alpha-ketoacid dehydrogenase subunit beta	Dshi_0535	0.6322	8.47814	0.0035944	0.00855405
DSHI_RS04940	hypothetical protein	Dshi_0968	0.631929	1.63678	0.200768	0.298047
DSHI_RS09450	redoxin family protein	Dshi_1852	0.630922	2.49581	0.11415	0.185488
DSHI_RS02180	MerR family transcriptional regulator	Dshi_0426	0.630817	2.57451	0.108598	0.178007
DSHI_RS04660	thiamine phosphate synthase	Dshi_0911	0.624702	3.11918	0.0773756	0.133849
DSHI_RS05945	tetratricopeptide repeat protein	Dshi_1164	0.624607	7.0478	0.00793628	0.0175705
DSHI_RS07915	helix-turn-helix domain-containing protein	Dshi_1555	0.621942	5.52561	0.01874	0.0383057
DSHI_RS10555	adenine phosphoribosyltransferase	Dshi_2074	0.621474	2.91814	0.087589	0.148219
DSHI_RS03855	class I SAM-dependent methyltransferase	Dshi_0754	0.619771	1.86916	0.171571	0.26112
DSHI_RS04195	alpha/beta fold hydrolase	Dshi_0820	0.619734	1.75037	0.18583	0.278408
DSHI_RS02060	CRISPR-associated endonuclease Cas2	Dshi_0402	0.618712	1.60954	0.204556	0.302187
DSHI_RS02220	carbamate kinase	Dshi_0434	0.61831	8.58521	0.00338904	0.00809333
DSHI_RS07285	aldehyde dehydrogenase family protein	Dshi_1430	0.617355	5.01394	0.0251441	0.0499614
DSHI_RS18265	cation-translocating P-type ATPase	Dshi_3609	0.615676	9.99757	0.00156747	0.00396332
DSHI_RS18740	TRAP transporter large permease	Dshi_3709	0.614156	4.52088	0.0334837	0.0645143
DSHI_RS19880	cation-translocating P-type ATPase	Dshi_3947	0.613693	9.9881	0.00157555	0.00397887
DSHI_RS18000	CBS domain-containing protein	Dshi_3557	0.613077	9.35546	0.00222323	0.00547388
DSHI_RS02175	DnaJ domain-containing protein		0.612547	9.83111	0.00171585	0.00431732
DSHI_RS01310	FkbM family methyltransferase	Dshi_0263	0.61127	2.49035	0.114546	0.185989
DSHI_RS08825	peptide chain release factor 1	Dshi_1733	0.611061	6.23325	0.0125373	0.0264791
DSHI_RS13725	hypothetical protein		0.61021	2.22404	0.135877	0.214299
DSHI_RS00275	cell envelope biogenesis protein LolA	Dshi_0058	0.60991	2.74366	0.0976407	0.162433
DSHI_RS00845	hypothetical protein	Dshi_0170	0.608409	1.40185	0.236413	0.34017
DSHI_RS03970	threonine--tRNA ligase	Dshi_0777	0.608384	9.8171	0.00172897	0.00434098
DSHI_RS11170	energy-dependent translational throttle protein EttA	Dshi_2197	0.607791	14.2787	0.000157642	0.000472355
DSHI_RS01150	50S ribosomal protein L35	Dshi_0230	0.606703	2.06216	0.150996	0.234296
DSHI_RS11875	DUF4169 family protein		0.605541	6.32135	0.0119293	0.0253244
DSHI_RS18760	TIGR02444 family protein		0.605229	8.38989	0.00377313	0.00893306
DSHI_RS14075	CAP domain-containing protein		0.605142	0.883637	0.347207	0.463955
DSHI_RS12265	O-succinylhomoserine sulfhydrylase	Dshi_2410	0.604645	2.95625	0.085546	0.145418
DSHI_RS21255	putative two-component sensor kinase	Dshi_0516	0.603529	2.61789	0.105665	0.174167
DSHI_RS05810	type I DNA topoisomerase	Dshi_1137	0.602777	16.4986	4.86854e-05	0.000156316
DSHI_RS15155	TIGR02300 family protein	Dshi_2987	0.600677	3.92757	0.0475004	0.0878716
DSHI_RS17695	L,D-transpeptidase	Dshi_3496	0.600618	7.98086	0.00472746	0.0110032
DSHI_RS04315	PaaI family thioesterase	Dshi_0843	0.59914	2.63734	0.104378	0.172322
DSHI_RS04640	ABC transporter ATP-binding protein	Dshi_0907	0.598262	0.702686	0.401883	0.520996
DSHI_RS16795	hypothetical protein	Dshi_3314	0.596176	7.91797	0.0048946	0.0113411
DSHI_RS15340	endonuclease III	Dshi_3023	0.595577	1.95751	0.16178	0.248165
DSHI_RS14650	NAD-dependent succinate-semialdehyde dehydrogenase	Dshi_2887	0.595086	8.75499	0.00308755	0.00741192
DSHI_RS02090	ImmA/IrrE family metallo-endopeptidase	Dshi_0408	0.592729	4.30977	0.0378941	0.0719379
DSHI_RS13640	pseudoazurin	Dshi_2687	0.592494	1.01133	0.314584	0.428827
DSHI_RS19425	hypothetical protein	Dshi_3850	0.591333	0.286661	0.592368	0.700426
DSHI_RS13785	DEAD/DEAH box helicase	Dshi_2715	0.591067	5.82653	0.0157863	0.0326888
DSHI_RS13115	ATP-dependent helicase HrpB	Dshi_2580	0.588922	6.60252	0.0101835	0.0219799
DSHI_RS05245	H-NS histone family protein	Dshi_1024	0.587624	9.41853	0.00214803	0.0052919
DSHI_RS02160	phosphatase PAP2 family protein	Dshi_0423	0.587289	1.45683	0.227435	0.329501
DSHI_RS06035	5-aminolevulinate synthase	Dshi_1182	0.587049	6.33162	0.0118604	0.0252016
DSHI_RS15830	tripartite tricarboxylate transporter TctB family protein	Dshi_3122	0.586829	0.876559	0.349146	0.465791
DSHI_RS10525	S-methyl-5'-thioadenosine phosphorylase	Dshi_2068	0.586752	7.67674	0.0055937	0.0128171
DSHI_RS19400	hypothetical protein		0.586255	1.10781	0.292559	0.404818
DSHI_RS03010	penicillin-binding protein 2	Dshi_0592	0.585105	8.02049	0.0046251	0.0107954
DSHI_RS14225	sulfite dehydrogenase	Dshi_2802	0.583772	3.57706	0.0585827	0.10572
DSHI_RS01720	tRNA (guanosine(37)-N1)-methyltransferase TrmD	Dshi_0342	0.583274	2.6774	0.101781	0.168507
DSHI_RS14085	histidinol-phosphatase	Dshi_2774	0.581521	3.31644	0.0685904	0.120926
DSHI_RS05685	peptidoglycan-associated lipoprotein Pal	Dshi_1112	0.575388	5.29097	0.0214363	0.0431759
DSHI_RS21810	hypothetical protein		0.57481	7.32552	0.00679824	0.015297
DSHI_RS09220	excinuclease ABC subunit UvrA	Dshi_1809	0.573918	9.16548	0.00246623	0.00602193
DSHI_RS12020	urease accessory protein UreF	Dshi_2362	0.570957	1.76242	0.184323	0.276853
DSHI_RS00985	holo-ACP synthase	Dshi_0198	0.570106	4.25536	0.0391266	0.0738701
DSHI_RS00960	DNA-directed RNA polymerase subunit omega	Dshi_0193	0.56945	2.78401	0.0952093	0.159287
DSHI_RS21655	DNA gyrase inhibitor YacG		0.568178	1.09349	0.2957	0.407525
DSHI_RS03810	peroxiredoxin	Dshi_0745	0.567297	1.88742	0.169494	0.25853
DSHI_RS10885	DMT family transporter	Dshi_2139	0.566991	4.18716	0.0407314	0.0765846
DSHI_RS09710	integrase family protein	Dshi_1905	0.566741	3.2375	0.0719705	0.125918
DSHI_RS06280	MBL fold metallo-hydrolase	Dshi_1231	0.565383	3.07207	0.0796479	0.137085
DSHI_RS21000	FadR family transcriptional regulator	Dshi_4185	0.565247	5.49381	0.0190839	0.0389124
DSHI_RS09640	hemin receptor	Dshi_1891	0.564143	2.38963	0.122142	0.196212
DSHI_RS18885	IS3 family transposase	partial;pseudo;Dshi_3739	0.562115	0.579203	0.446625	0.564467
DSHI_RS15530	argininosuccinate lyase	Dshi_3062	0.562061	10.1387	0.00145188	0.00370049
DSHI_RS09155	anthranilate synthase component I	Dshi_1796	0.561523	9.35068	0.00222903	0.0054849
DSHI_RS15350	OmpA family protein	Dshi_3025	0.561021	4.17377	0.0410544	0.0771569
DSHI_RS15490	hypothetical protein	Dshi_3053	0.560994	0.787299	0.374918	0.493477
DSHI_RS12910	FadR family transcriptional regulator	Dshi_2541	0.560616	1.69323	0.193176	0.287328
DSHI_RS09610	exodeoxyribonuclease III	Dshi_1886	0.560262	6.65761	0.00987333	0.0213888
DSHI_RS11215	lysine--tRNA ligase	Dshi_2206	0.559716	5.30792	0.0212286	0.0428202
DSHI_RS04045	SIMPL domain-containing protein	Dshi_0791	0.558623	4.25806	0.0390645	0.0737866
DSHI_RS15610	AzlD domain-containing protein	Dshi_3079	0.556376	0.931841	0.334385	0.450171
DSHI_RS05015	low molecular weight phosphatase family protein	Dshi_0981	0.556317	2.65627	0.103142	0.170623
DSHI_RS13685	urea ABC transporter substrate-binding protein	Dshi_2695	0.556195	1.50371	0.220102	0.321358
DSHI_RS12250	TrkH family potassium uptake protein	Dshi_2406	0.556101	6.85304	0.00884905	0.0193937
DSHI_RS06045	flavodoxin-dependent (E)-4-hydroxy-3-methylbut-2-enyl-diphosphate synthase	Dshi_1184	0.555757	8.94796	0.00277779	0.00670731
DSHI_RS12835	C4-dicarboxylate ABC transporter	Dshi_2524	0.55484	1.12691	0.288435	0.400184
DSHI_RS17220	3-demethylubiquinone-9 3-O-methyltransferase	Dshi_3400	0.554314	5.62945	0.0176611	0.0362981
DSHI_RS08330	GMP synthase	Dshi_1636	0.549595	2.57629	0.108476	0.177948
DSHI_RS01115	hypothetical protein	Dshi_0224	0.54856	2.02405	0.154826	0.239519
DSHI_RS10780	GlxA family transcriptional regulator	Dshi_2118	0.546339	1.5876	0.207669	0.305757
DSHI_RS05365	hypothetical protein	Dshi_1048	0.546003	1.25198	0.263175	0.371631
DSHI_RS17625	molybdate ABC transporter permease subunit	Dshi_3482	0.545076	0.715442	0.397643	0.517124
DSHI_RS08775	hypothetical protein		0.545051	2.57498	0.108565	0.178007
DSHI_RS02255	F0F1 ATP synthase subunit C	Dshi_0440	0.542921	1.11878	0.290182	0.402067
DSHI_RS09240	MFS transporter	Dshi_1813	0.54137	2.34536	0.125656	0.200674
DSHI_RS13070	23S rRNA (guanosine(2251)-2'-O)-methyltransferase RlmB	Dshi_2571	0.54001	1.75872	0.184785	0.277345
DSHI_RS12810	YeeE/YedE family protein	Dshi_2519	0.536722	0.600847	0.438255	0.5573
DSHI_RS15110	bifunctional adenosylcobinamide kinase/adenosylcobinamide-phosphate guanylyltransferase	Dshi_2979	0.535441	1.42787	0.232112	0.334851
DSHI_RS01820	DNA mismatch repair endonuclease MutL	Dshi_0363	0.535084	7.12984	0.00758115	0.0168656
DSHI_RS19910	ZIP family metal transporter	Dshi_3953	0.535064	0.155365	0.69346	0.784035
DSHI_RS08460	ABC transporter substrate-binding protein	Dshi_1662	0.533247	1.13819	0.286034	0.397789
DSHI_RS15860	ABC transporter ATP-binding protein	Dshi_3128	0.53248	4.04541	0.0442916	0.0826589
DSHI_RS04880	hydantoin racemase	Dshi_0955	0.529791	0.339585	0.560069	0.67088
DSHI_RS08500	glycosyl transferase family protein	Dshi_1670	0.529547	1.62832	0.201936	0.29928
DSHI_RS14010	Gfo/Idh/MocA family oxidoreductase	Dshi_2759	0.526864	1.16704	0.280011	0.391125
DSHI_RS03295	excinuclease ABC subunit UvrC	Dshi_0644	0.526812	6.25011	0.0124185	0.0262551
DSHI_RS10110	GntR family transcriptional regulator	Dshi_1984	0.525732	0.905975	0.341185	0.456942
DSHI_RS12005	choice-of-anchor F family protein	Dshi_2359	0.52558	1.24579	0.264357	0.373046
DSHI_RS20105	DUF2493 domain-containing protein	Dshi_3994	0.524727	0.565788	0.451937	0.569438
DSHI_RS21060	tripartite tricarboxylate transporter substrate binding protein	Dshi_4197	0.523669	1.47649	0.224325	0.32614
DSHI_RS10840	colicin V production protein CvpA	Dshi_2130	0.523355	6.38683	0.011497	0.0245203
DSHI_RS03905	succinate dehydrogenase assembly factor 2	Dshi_0764	0.5208	1.57867	0.208952	0.307362
DSHI_RS10455	acetoin utilization protein AcuC	Dshi_2054	0.519119	5.87108	0.0153916	0.0320323
DSHI_RS07225	DUF2312 domain-containing protein	Dshi_1419	0.517972	1.49203	0.221902	0.323643
DSHI_RS10720	helix-turn-helix transcriptional regulator	Dshi_2106	0.517272	3.5041	0.061217	0.109564
DSHI_RS08685	hypothetical protein	Dshi_1708	0.516665	1.59753	0.206254	0.304259
DSHI_RS09145	aminotransferase	Dshi_1794	0.516624	3.52941	0.0602891	0.108193
DSHI_RS02215	ornithine carbamoyltransferase	Dshi_0433	0.513477	4.78953	0.0286332	0.0560847
DSHI_RS10815	LysR family transcriptional regulator	Dshi_2125	0.512086	6.61755	0.0100979	0.0218294
DSHI_RS07950	hypothetical protein	Dshi_1562	0.512021	4.49065	0.0340807	0.0655727
DSHI_RS07795	hypothetical protein	Dshi_1531	0.511915	3.27839	0.0701978	0.123182
DSHI_RS09140	xanthine phosphoribosyltransferase	Dshi_1793	0.511725	3.62621	0.0568762	0.102956
DSHI_RS00700	ABC transporter substrate-binding protein	Dshi_0141	0.511708	7.76362	0.0053309	0.0122831
DSHI_RS08455	ANTAR domain-containing protein	Dshi_1661	0.510408	0.348764	0.554813	0.665551
DSHI_RS02300	response regulator transcription factor	Dshi_0449	0.507578	5.99341	0.0143594	0.0300354
DSHI_RS08955	N-acetyl-gamma-glutamyl-phosphate reductase	Dshi_1759	0.507079	5.55282	0.018451	0.0377523
DSHI_RS10360	TRAP transporter large permease	Dshi_2033	0.506992	1.87061	0.171405	0.260963
DSHI_RS04355	SOS response-associated peptidase	Dshi_0851	0.504706	1.22276	0.26882	0.378696
DSHI_RS02275	hypothetical protein	Dshi_0444	0.504206	0.841458	0.35898	0.475836
DSHI_RS22015	LysR family transcriptional regulator	Dshi_4009	0.503575	5.80064	0.0160204	0.0331238
DSHI_RS19275	phenylacetate-CoA oxygenase subunit PaaC	Dshi_3820	0.50231	3.06664	0.0799144	0.137372
DSHI_RS11585	response regulator	Dshi_2279	0.502128	6.31257	0.0119885	0.025437
DSHI_RS21250	two-component sensor histidine kinase	Dshi_0515	0.501405	0.963516	0.326302	0.44116
DSHI_RS15765	Crp/Fnr family transcriptional regulator	Dshi_3110	0.501309	2.82884	0.0925851	0.155185
DSHI_RS10105	TIGR04076 family protein	Dshi_1983	0.50107	0.606183	0.436229	0.555237
DSHI_RS06600	HAD-IA family hydrolase	Dshi_1295	0.500926	0.92273	0.336759	0.451874
DSHI_RS05710	PaaI family thioesterase	Dshi_1117	0.500083	1.18798	0.275738	0.386863
DSHI_RS05665	protein TolQ	Dshi_1108	0.498382	7.26693	0.00702358	0.0157525
DSHI_RS18250	hypothetical protein	Dshi_3605	0.497838	0.0815901	0.775154	0.846946
DSHI_RS13225	hypothetical protein	Dshi_2605	0.496388	2.6075	0.106359	0.175033
DSHI_RS12715	TolC family protein		0.496287	0.687552	0.406998	0.526505
DSHI_RS10565	FAD-binding oxidoreductase	Dshi_2076	0.495935	3.38784	0.0656788	0.11639
DSHI_RS08465	ABC transporter substrate-binding protein	Dshi_1663	0.495517	1.04973	0.305568	0.418749
DSHI_RS07935	multidrug effflux MFS transporter	Dshi_1559	0.494664	3.10574	0.078017	0.134783
DSHI_RS14590	malate dehydrogenase	Dshi_2876	0.494562	7.61598	0.00578532	0.013183
DSHI_RS08745	phosphate acyltransferase PlsX	Dshi_1719	0.492664	3.40513	0.0649939	0.115424
DSHI_RS12215	FolB domain-containing protein	Dshi_2399	0.491771	2.38441	0.122551	0.196587
DSHI_RS04805	transposase		0.491077	0.205525	0.650298	0.748201
DSHI_RS21200	sulfurtransferase	Dshi_4226	0.490623	4.80248	0.0284188	0.0557176
DSHI_RS07565	FAD-dependent oxidoreductase	Dshi_1485	0.490219	5.20034	0.0225825	0.0451979
DSHI_RS00355	acetyl-CoA C-acyltransferase	Dshi_0074	0.489502	4.45209	0.0348585	0.0669134
DSHI_RS21825	DUF465 domain-containing protein	Dshi_3069	0.488702	2.47557	0.115627	0.18752
DSHI_RS12180	UbiH/UbiF family hydroxylase	Dshi_2392	0.488253	3.64686	0.0561751	0.10181
DSHI_RS19320	hypothetical protein	Dshi_3829	0.48812	3.6101	0.0574297	0.103776
DSHI_RS08735	hypothetical protein	Dshi_1717	0.486586	2.75043	0.0972285	0.161915
DSHI_RS08335	YitT family protein	Dshi_1637	0.486169	1.83158	0.175941	0.266885
DSHI_RS07985	Trk system potassium transporter TrkA	Dshi_1569	0.485111	5.83521	0.0157086	0.0325884
DSHI_RS17995	cation acetate symporter	Dshi_3556	0.485065	5.30047	0.0213197	0.0429829
DSHI_RS15570	DUF2007 domain-containing protein	Dshi_3071	0.485015	1.18496	0.276348	0.38756
DSHI_RS11355	polyhydroxyalkanoate depolymerase	Dshi_2234	0.484447	5.55353	0.0184435	0.0377523
DSHI_RS10680	protein-L-isoaspartate O-methyltransferase	Dshi_2099	0.484251	1.96272	0.161223	0.247468
DSHI_RS14920	biopolymer transporter ExbB	partial;pseudo;Dshi_2941	0.484018	3.87297	0.0490695	0.0905309
DSHI_RS02820	nucleoside diphosphate kinase regulator	Dshi_0557	0.482064	1.78885	0.181067	0.272955
DSHI_RS01575	HAD-IA family hydrolase	Dshi_0316	0.480658	1.14391	0.284828	0.396244
DSHI_RS14490	protein meaA	Dshi_2855	0.479544	3.78811	0.0516179	0.0945985
DSHI_RS14415	tRNA (adenosine(37)-N6)-threonylcarbamoyltransferase complex dimerization subunit type 1 TsaB	Dshi_2840	0.478721	2.35892	0.124569	0.199281
DSHI_RS08530	HAD family phosphatase	Dshi_1676	0.476844	3.27924	0.0701612	0.123182
DSHI_RS18295	ZIP family metal transporter	Dshi_3615	0.475314	1.1711	0.279175	0.390089
DSHI_RS02755	hypothetical protein	Dshi_0544	0.474478	3.17885	0.0745971	0.129908
DSHI_RS02155	propeptide PepSY amd peptidase M4	Dshi_0422	0.473718	1.47256	0.224943	0.326578
DSHI_RS00945	DedA family protein	Dshi_0190	0.47083	1.16517	0.280397	0.391531
DSHI_RS06140	J domain-containing protein	Dshi_1202	0.469602	2.9701	0.0848164	0.144296
DSHI_RS15605	branched-chain amino acid transporter AzlC	Dshi_3078	0.468204	2.7012	0.100273	0.166476
DSHI_RS05020	translation initiation factor IF-1	Dshi_0982	0.467708	2.6477	0.1037	0.171408
DSHI_RS05005	histidinol dehydrogenase	Dshi_0979	0.467411	4.31865	0.0376969	0.0716623
DSHI_RS12140	DUF2244 domain-containing protein	Dshi_2384	0.466221	2.25755	0.132964	0.210509
DSHI_RS07180	transcriptional regulator	Dshi_1411	0.465309	3.51585	0.0607845	0.108932
DSHI_RS07105	acetyl-CoA carboxylase biotin carboxyl carrier protein	Dshi_1396	0.465163	1.3898	0.238439	0.34244
DSHI_RS19240	MarR family transcriptional regulator	Dshi_3813	0.464675	4.11891	0.0424064	0.0793726
DSHI_RS17515	coproporphyrinogen III oxidase	Dshi_3460	0.463378	4.22605	0.0398081	0.0750536
DSHI_RS19540	hypothetical protein	Dshi_3873	0.462574	1.49269	0.221799	0.323607
DSHI_RS16790	hypothetical protein	Dshi_3313	0.460964	0.981777	0.32176	0.436124
DSHI_RS03555	3-isopropylmalate dehydratase large subunit	Dshi_0695	0.460837	2.41928	0.11985	0.193078
DSHI_RS21660	poly-gamma-glutamate hydrolase family protein		0.458571	5.08267	0.0241661	0.0481572
DSHI_RS08380	IMP dehydrogenase	Dshi_1646	0.45668	1.60245	0.205556	0.303338
DSHI_RS09460	heme exporter protein CcmB	Dshi_1854	0.455406	1.13349	0.287031	0.398907
DSHI_RS14550	succinate dehydrogenase, cytochrome b556 subunit	Dshi_2867	0.452031	1.01003	0.314895	0.429109
DSHI_RS19865	hypothetical protein	Dshi_3943	0.451982	0.0678765	0.794454	0.86052
DSHI_RS15235	TRAP transporter small permease	Dshi_3002	0.450868	0.84324	0.358472	0.47562
DSHI_RS02705	thiamine pyrophosphate-dependent dehydrogenase E1 component subunit alpha	Dshi_0534	0.450679	5.26531	0.0217546	0.0437316
DSHI_RS16705	exodeoxyribonuclease VII small subunit	Dshi_3296	0.450412	1.62047	0.203026	0.30068
DSHI_RS03380	cytochrome-c oxidase, cbb3-type subunit I	Dshi_0661	0.450274	9.99798	0.00156712	0.00396332
DSHI_RS00645	CPBP family intramembrane metalloprotease		0.450091	1.98171	0.15921	0.245108
DSHI_RS16710	histone deacetylase family protein	Dshi_3297	0.449818	3.7066	0.0541976	0.0987563
DSHI_RS08525	methylenetetrahydrofolate reductase	Dshi_1675	0.449621	4.0262	0.0447986	0.0833966
DSHI_RS18750	TRAP transporter substrate-binding protein	Dshi_3711	0.44928	1.80603	0.178985	0.270409
DSHI_RS08475	ABC transporter ATP-binding protein	Dshi_1665	0.448068	0.496426	0.481075	0.597585
DSHI_RS10900	transcriptional repressor	Dshi_2142	0.447977	5.25681	0.0218611	0.0439243
DSHI_RS03490	DUF465 domain-containing protein	Dshi_0682	0.446898	0.991934	0.31927	0.433477
DSHI_RS00410	hypothetical protein	Dshi_0084	0.446831	2.5572	0.109793	0.179539
DSHI_RS03820	lipoprotein-releasing ABC transporter permease subunit	Dshi_0747	0.446108	3.59508	0.0579509	0.104672
DSHI_RS03020	rod shape-determining protein MreC	Dshi_0594	0.44606	3.23091	0.0722607	0.126295
DSHI_RS04065	imidazole glycerol phosphate synthase subunit HisH	Dshi_0795	0.44438	4.29065	0.0383224	0.0726174
DSHI_RS20085	relaxase/mobilization nuclease domain-containing protein	Dshi_3989	0.444216	4.57064	0.0325244	0.0628714
DSHI_RS19915	DUF411 domain-containing protein	Dshi_3954	0.443955	0.0735448	0.786244	0.855442
DSHI_RS19290	TetR/AcrR family transcriptional regulator	Dshi_3823	0.442526	1.19182	0.274963	0.386295
DSHI_RS19570	hypothetical protein	Dshi_3881	0.442425	2.7591	0.0967028	0.161263
DSHI_RS10460	glutathione peroxidase	Dshi_2055	0.441575	2.7697	0.0960641	0.160392
DSHI_RS12610	LysR family transcriptional regulator	Dshi_2479	0.4409	2.72714	0.0986561	0.163878
DSHI_RS03140	hypothetical protein	Dshi_0618	0.439972	4.03245	0.0446332	0.083126
DSHI_RS19655	alpha-amylase	Dshi_3898	0.438499	1.26724	0.260285	0.368685
DSHI_RS00040	cold-shock protein	Dshi_0009	0.438103	1.8102	0.178484	0.269841
DSHI_RS20580	IS110 family transposase	Dshi_4092	0.437852	1.61724	0.203477	0.301132
DSHI_RS15335	adenosine kinase	Dshi_3022	0.437802	4.11352	0.0425416	0.0795896
DSHI_RS21070	TetR/AcrR family transcriptional regulator	Dshi_4199	0.436864	2.68944	0.101015	0.167372
DSHI_RS02075	hypothetical protein	Dshi_0405	0.43627	2.29413	0.129864	0.206076
DSHI_RS03070	amidohydrolase family protein	Dshi_0604	0.435913	4.15175	0.0415915	0.0780176
DSHI_RS17530	ribonuclease PH	Dshi_3463	0.434425	3.70448	0.0542666	0.0988385
DSHI_RS14975	pantoate--beta-alanine ligase	Dshi_2952	0.432923	3.23052	0.0722777	0.126295
DSHI_RS11250	universal stress protein	Dshi_2213	0.429997	2.99682	0.0834281	0.142169
DSHI_RS01390	hypothetical protein	Dshi_0279	0.429634	4.75881	0.0291487	0.0569593
DSHI_RS10050	FadR family transcriptional regulator	Dshi_1972	0.428615	0.543657	0.460921	0.578639
DSHI_RS10975	septum formation initiator family protein	Dshi_2157	0.427654	1.88535	0.169728	0.258791
DSHI_RS03000	glyoxylate/hydroxypyruvate reductase A	Dshi_0590	0.426779	2.09442	0.147838	0.230436
DSHI_RS08960	glutamate racemase	Dshi_1760	0.426504	3.14701	0.0760663	0.132091
DSHI_RS18300	DUF411 domain-containing protein	Dshi_3616	0.425063	0.434173	0.509948	0.624615
DSHI_RS03540	hydantoinase B/oxoprolinase family protein	Dshi_0692	0.424383	1.81762	0.177596	0.269
DSHI_RS14755	pseudouridine synthase	Dshi_2908	0.424295	1.32903	0.248978	0.354737
DSHI_RS16750	DMT family transporter	Dshi_3305	0.423117	1.08303	0.298022	0.409904
DSHI_RS07000	type III PLP-dependent enzyme	Dshi_1375	0.422005	0.583069	0.445112	0.563357
DSHI_RS18090	3-deoxy-manno-octulosonate cytidylyltransferase	Dshi_3575	0.421619	1.7677	0.183667	0.276069
DSHI_RS07605	UMP kinase	Dshi_1493	0.421073	4.93961	0.026248	0.0519477
DSHI_RS05475	DUF1638 domain-containing protein	Dshi_1070	0.420697	3.40868	0.0648544	0.115225
DSHI_RS06525	aminotransferase class V-fold PLP-dependent enzyme	Dshi_1280	0.41962	2.94922	0.085919	0.145811
DSHI_RS18170	complex I NDUFA9 subunit family protein	Dshi_3590	0.418332	4.27859	0.0385952	0.0730673
DSHI_RS08615	uroporphyrinogen-III C-methyltransferase	Dshi_1692	0.417807	1.77859	0.182323	0.274402
DSHI_RS02700	sugar phosphate isomerase/epimerase	Dshi_0533	0.41579	2.91464	0.087779	0.14848
DSHI_RS07955	porphobilinogen synthase	Dshi_1563	0.415183	4.01581	0.0450757	0.0837989
DSHI_RS07810	phosphate ABC transporter permease subunit PstC	Dshi_1534	0.415148	1.7183	0.189912	0.283291
DSHI_RS02775	sugar ABC transporter permease	Dshi_0548	0.414841	0.958565	0.327549	0.442555
DSHI_RS08050	hypothetical protein	Dshi_1582	0.414752	5.92775	0.0149042	0.031112
DSHI_RS05675	hypothetical protein	Dshi_1110	0.413797	2.61345	0.105961	0.174517
DSHI_RS05425	hypothetical protein	Dshi_1060	0.411719	0.341471	0.558982	0.669772
DSHI_RS20355	hypothetical protein	Dshi_4046	0.411377	0.0626013	0.802431	0.866659
DSHI_RS05480	YbjQ family protein	Dshi_1071	0.410346	3.28877	0.0697551	0.122561
DSHI_RS15735	molybdopterin converting factor subunit 1	Dshi_3104	0.41032	1.44594	0.229181	0.331566
DSHI_RS09000	TIGR00730 family Rossman fold protein	Dshi_1767	0.409496	0.537168	0.463609	0.580777
DSHI_RS01515	50S ribosomal protein L15	Dshi_0304	0.409121	2.62652	0.105092	0.173361
DSHI_RS19030	hypothetical protein	Dshi_3770	0.408878	0.53317	0.465277	0.582337
DSHI_RS14025	YebC/PmpR family DNA-binding transcriptional regulator	Dshi_2762	0.40842	4.65324	0.030995	0.0601684
DSHI_RS01785	DMT family transporter	Dshi_0356	0.408257	1.43459	0.231017	0.33352
DSHI_RS14795	DMT family transporter	Dshi_2916	0.408202	1.36235	0.24313	0.348208
DSHI_RS04770	HAD-IC family P-type ATPase	Dshi_0932	0.408173	3.49899	0.0614062	0.109808
DSHI_RS14330	NADP-dependent oxidoreductase	Dshi_2823	0.407913	3.18924	0.0741245	0.129248
DSHI_RS16350	hypothetical protein	Dshi_3227	0.407431	2.3938	0.121817	0.195865
DSHI_RS07855	patatin-like phospholipase family protein	Dshi_1543	0.407065	2.69669	0.100557	0.16668
DSHI_RS00225	hypothetical protein	Dshi_0046	0.402799	0.582841	0.445201	0.563357
DSHI_RS20660	dTDP-4-dehydrorhamnose 3,5-epimerase	Dshi_4114	0.402749	1.54484	0.213899	0.314079
DSHI_RS20190	type II toxin-antitoxin system YhaV family toxin	Dshi_4011	0.402403	1.92959	0.164804	0.252028
DSHI_RS12820	Crp/Fnr family transcriptional regulator	Dshi_2521	0.402329	1.21074	0.271186	0.381379
DSHI_RS11845	phage tail protein	Dshi_2329	0.402329	0.439418	0.507404	0.622421
DSHI_RS02850	peptidase	Dshi_0563	0.402147	1.49977	0.220707	0.322127
DSHI_RS17580	threonine ammonia-lyase IlvA	Dshi_3473	0.401738	3.91179	0.0479484	0.0885416
DSHI_RS09360	TRAP transporter substrate-binding protein	Dshi_1834	0.401237	2.34236	0.125898	0.200941
DSHI_RS08715	phosphoribosylformylglycinamidine synthase subunit PurL	Dshi_1713	0.401114	2.74606	0.0974942	0.162254
DSHI_RS02055	type II CRISPR-associated endonuclease Cas1	Dshi_0401	0.40093	2.72694	0.098668	0.163878
DSHI_RS11630	TRAP transporter fused permease subunit		0.399031	3.35211	0.0671188	0.118687
DSHI_RS12155	glutamine-hydrolyzing carbamoyl-phosphate synthase small subunit	Dshi_2387	0.398045	5.37067	0.0204781	0.0414481
DSHI_RS09595	MoxR family ATPase	Dshi_1883	0.397884	3.02548	0.0819662	0.139966
DSHI_RS07090	hypothetical protein	Dshi_1393	0.396962	0.856359	0.35476	0.471908
DSHI_RS13280	GcrA cell cycle regulator	Dshi_2616	0.394617	3.38269	0.0658846	0.116704
DSHI_RS08435	iron chelate uptake ABC transporter family permease subunit	Dshi_1657	0.394581	5.83459	0.0157141	0.0325884
DSHI_RS01780	LysR family transcriptional regulator	Dshi_0355	0.393892	2.31032	0.128517	0.204253
DSHI_RS11265	ParA family protein	Dshi_2216	0.391428	1.41744	0.233825	0.336985
DSHI_RS08195	site-specific tyrosine recombinase XerD	Dshi_1611	0.389378	3.27903	0.0701705	0.123182
DSHI_RS09745	hypothetical protein	Dshi_1910	0.388036	0.515166	0.472911	0.59046
DSHI_RS22520	hypothetical protein		0.38722	1.1441	0.284788	0.396244
DSHI_RS10025	dihydrolipoyllysine-residue acetyltransferase	Dshi_1967	0.385999	3.17929	0.0745771	0.129908
DSHI_RS12340	calcium-binding protein	Dshi_2425	0.385661	0.530355	0.466458	0.583637
DSHI_RS14930	DUF2125 domain-containing protein	Dshi_2943	0.384905	1.69136	0.193422	0.287591
DSHI_RS08000	sigma-54-dependent Fis family transcriptional regulator	Dshi_1572	0.384645	3.16437	0.0752616	0.130946
DSHI_RS00695	VacJ family lipoprotein	Dshi_0140	0.384531	2.93869	0.0864807	0.146584
DSHI_RS18005	hypothetical protein	Dshi_3558	0.384064	1.24114	0.265252	0.374053
DSHI_RS12080	replicative DNA helicase	Dshi_2373	0.381815	4.08399	0.0432912	0.0809188
DSHI_RS09295	glycosyl transferase	Dshi_1821	0.381666	1.98442	0.158925	0.244851
DSHI_RS02505	ABC transporter substrate-binding protein	Dshi_0491	0.380484	0.257251	0.612015	0.716619
DSHI_RS11850	VWA domain-containing protein	Dshi_2330	0.379723	0.966018	0.325675	0.440457
DSHI_RS03270	ABC transporter permease	Dshi_0639	0.37876	1.46155	0.226683	0.328527
DSHI_RS13710	haloacid dehalogenase type II	Dshi_2700	0.378328	1.6069	0.204928	0.302627
DSHI_RS08695	mechanosensitive ion channel	Dshi_1709	0.377837	2.42356	0.119523	0.192702
DSHI_RS01180	hypothetical protein		0.377731	0.123719	0.725036	0.808716
DSHI_RS04645	thiaminase II	Dshi_0908	0.377176	0.903807	0.341763	0.45742
DSHI_RS21120	glycerophosphoryl diester phosphodiesterase	Dshi_4209	0.377061	3.24766	0.0715255	0.125245
DSHI_RS12170	pyrimidine 5'-nucleotidase	Dshi_2390	0.376967	2.49032	0.114548	0.185989
DSHI_RS06730	NADH-quinone oxidoreductase subunit NuoH	Dshi_1321	0.376892	3.24379	0.0716945	0.125488
DSHI_RS06665	NADH-quinone oxidoreductase subunit C	Dshi_1309	0.376666	2.85113	0.09131	0.153509
DSHI_RS13290	30S ribosomal protein S12 methylthiotransferase RimO	Dshi_2618	0.375457	3.04975	0.0807495	0.138232
DSHI_RS00245	hypothetical protein	Dshi_0051	0.374609	4.39523	0.0360396	0.0687967
DSHI_RS00820	cobalamin biosynthesis protein	Dshi_0165	0.374044	0.712497	0.398616	0.517737
DSHI_RS01375	50S ribosomal protein L3	Dshi_0276	0.373363	3.0957	0.0784992	0.135531
DSHI_RS04695	AEC family transporter	Dshi_0918	0.371897	1.53875	0.214805	0.315072
DSHI_RS05380	MmgE/PrpD family protein		0.371388	0.489438	0.484178	0.600893
DSHI_RS11370	SnoaL-like domain-containing protein	Dshi_2237	0.370388	1.23893	0.265678	0.374525
DSHI_RS05520	phosphoribosylformylglycinamidine synthase subunit PurQ	Dshi_1079	0.370167	2.95027	0.0858634	0.145777
DSHI_RS18340	cation transporter	Dshi_3624	0.369368	0.336444	0.561889	0.67234
DSHI_RS19245	MBL fold metallo-hydrolase	Dshi_3814	0.369159	3.17212	0.0749051	0.130389
DSHI_RS03340	prephenate dehydratase	Dshi_0653	0.368815	1.71648	0.190147	0.283538
DSHI_RS01610	hypothetical protein	Dshi_0323	0.368789	0.607027	0.435909	0.555002
DSHI_RS03885	hypothetical protein	Dshi_0760	0.368464	0.933138	0.334049	0.449865
DSHI_RS02760	HAD family phosphatase	Dshi_0545	0.368129	1.41416	0.234367	0.337649
DSHI_RS13310	hypothetical protein	Dshi_2622	0.367898	4.43735	0.0351608	0.0674105
DSHI_RS07530	exopolysaccharide biosynthesis protein	Dshi_1479	0.367591	0.759871	0.383369	0.50309
DSHI_RS07480	glutamate-5-semialdehyde dehydrogenase	Dshi_1469	0.366217	3.30622	0.0690181	0.121568
DSHI_RS19265	1,2-phenylacetyl-CoA epoxidase subunit A	Dshi_3818	0.363955	2.43945	0.118318	0.191357
DSHI_RS16845	FAD-binding oxidoreductase	Dshi_3324	0.363283	3.91859	0.0477549	0.0882633
DSHI_RS19145	ABC transporter permease	Dshi_3794	0.361522	0.566779	0.451542	0.569206
DSHI_RS13650	cytochrome d ubiquinol oxidase subunit II	Dshi_2689	0.361393	1.91445	0.166469	0.254292
DSHI_RS03795	AI-2E family transporter	Dshi_0742	0.360938	4.26933	0.0388063	0.0733996
DSHI_RS07610	ribosome recycling factor	Dshi_1494	0.360383	3.96628	0.0464203	0.0860944
DSHI_RS17970	prolyl aminopeptidase	Dshi_3551	0.359198	3.69274	0.0546499	0.0994489
DSHI_RS19685	sodium/solute symporter	Dshi_3904	0.358619	0.94177	0.331823	0.447306
DSHI_RS10320	D-lyxose/D-mannose family sugar isomerase	Dshi_2025	0.358558	1.19301	0.274723	0.38609
DSHI_RS04655	thiazole biosynthesis protein ThiF	Dshi_0910	0.357725	0.582116	0.445484	0.56337
DSHI_RS15255	ribulose-phosphate 3-epimerase	Dshi_3006	0.357258	1.41244	0.234652	0.337941
DSHI_RS16290	CRISPR-associated helicase/endonuclease Cas3	Dshi_3214	0.355197	3.77744	0.0519481	0.095035
DSHI_RS12740	hypothetical protein	Dshi_2505	0.355088	0.517797	0.471783	0.589407
DSHI_RS03220	helix-turn-helix transcriptional regulator	Dshi_0629	0.354869	2.24691	0.133881	0.211637
DSHI_RS20615	plasmid partitioning protein RepA	Dshi_4104	0.354847	2.25089	0.133538	0.211256
DSHI_RS15145	GntR family transcriptional regulator	Dshi_2985	0.354592	2.50536	0.113459	0.184438
DSHI_RS17065	bifunctional demethylmenaquinone methyltransferase/2-methoxy-6-polyprenyl-1,4-benzoquinol methylase UbiE	Dshi_3368	0.353659	1.45357	0.227956	0.329909
DSHI_RS17525	RdgB/HAM1 family non-canonical purine NTP pyrophosphatase	Dshi_3462	0.353215	2.58301	0.108016	0.177406
DSHI_RS09350	TRAP transporter large permease	Dshi_1832	0.352688	0.633285	0.426153	0.545608
DSHI_RS21080	(2Fe-2S)-binding protein	Dshi_4201	0.35163	0.740417	0.389527	0.508974
DSHI_RS09395	bifunctional alpha/beta hydrolase/OsmC family protein	Dshi_1840	0.350067	2.33342	0.126623	0.201653
DSHI_RS05790	lytic transglycosylase domain-containing protein	Dshi_1133	0.349821	2.84117	0.0918771	0.154337
DSHI_RS13455	peptidoglycan editing factor PgeF	Dshi_2651	0.34923	2.38853	0.122228	0.196221
DSHI_RS18755	3-oxoacyl-ACP reductase FabG	Dshi_3712	0.348893	0.923378	0.33659	0.451814
DSHI_RS16055	ferredoxin-type protein NapF	Dshi_3167	0.348679	1.66419	0.197039	0.292758
DSHI_RS01230	30S ribosomal protein S21	Dshi_0246	0.348472	2.92	0.0874879	0.14817
DSHI_RS17085	chromosomal replication initiator protein DnaA	Dshi_3373	0.346519	4.31866	0.0376967	0.0716623
DSHI_RS13345	DUF1467 family protein	Dshi_2629	0.346031	0.63971	0.423816	0.543121
DSHI_RS09235	DUF924 domain-containing protein	Dshi_1812	0.345459	2.83379	0.0923	0.154921
DSHI_RS20510	hypothetical protein	Dshi_4078	0.343922	0.427957	0.512993	0.627228
DSHI_RS18015	ribosome maturation factor RimP	Dshi_3560	0.343167	2.20369	0.137681	0.216648
DSHI_RS14310	DUF3572 domain-containing protein	Dshi_2819	0.342565	0.341902	0.558733	0.669772
DSHI_RS16600	chorismate synthase	Dshi_3275	0.341774	2.55436	0.109991	0.179719
DSHI_RS10935	cupin domain-containing protein	Dshi_2149	0.341525	0.514674	0.473122	0.590471
DSHI_RS07830	phosphate regulon transcriptional regulatory protein PhoB	Dshi_1538	0.341158	1.63591	0.200888	0.298047
DSHI_RS18840	type II toxin-antitoxin system YhaV family toxin	Dshi_3729	0.340263	1.61121	0.204322	0.30195
DSHI_RS00740	4-hydroxy-tetrahydrodipicolinate synthase	Dshi_0149	0.337663	2.59723	0.107051	0.17596
DSHI_RS21285	glyoxalase/bleomycin resistance protein/dioxygenase	Dshi_0815	0.336833	0.468064	0.493879	0.61024
DSHI_RS02235	ATPase	Dshi_0436	0.336333	1.34561	0.246047	0.351566
DSHI_RS21365	hypothetical protein	Dshi_1737	0.334895	1.87811	0.170549	0.259851
DSHI_RS07245	sugar ABC transporter ATP-binding protein	Dshi_1422	0.332255	0.899265	0.342979	0.458749
DSHI_RS11390	SnoaL-like domain-containing protein	Dshi_2241	0.330615	0.770721	0.379994	0.499521
DSHI_RS02260	ATP synthase subunit b 1	Dshi_0441	0.329118	0.997676	0.317873	0.432312
DSHI_RS03890	hypothetical protein	Dshi_0761	0.327933	1.96736	0.160728	0.246892
DSHI_RS00385	lysophospholipid acyltransferase family protein	Dshi_0079	0.327456	1.85157	0.173601	0.26382
DSHI_RS13670	DMT family transporter	Dshi_2693	0.326995	0.429614	0.512179	0.626417
DSHI_RS06585	pyridoxamine 5'-phosphate oxidase family protein	Dshi_1292	0.326397	1.1644	0.280555	0.39162
DSHI_RS20280	WGR domain-containing protein	Dshi_4030	0.325846	0.260609	0.609702	0.714781
DSHI_RS20560	hypothetical protein	Dshi_4088	0.325655	2.52003	0.112409	0.182874
DSHI_RS08655	membrane protein	Dshi_1701	0.32518	1.53024	0.216076	0.316531
DSHI_RS08930	hypothetical protein	Dshi_1754	0.325128	0.583028	0.445128	0.563357
DSHI_RS19925	SCO family protein	Dshi_3956	0.324657	0.0182865	0.892432	0.931694
DSHI_RS03545	SnoaL-like domain-containing protein	Dshi_0693	0.323837	0.33429	0.563144	0.673196
DSHI_RS07630	RIP metalloprotease RseP	Dshi_1498	0.322879	3.40265	0.0650916	0.115547
DSHI_RS21760	IS5 family transposase		0.322129	0.861377	0.353354	0.470341
DSHI_RS09170	anthranilate phosphoribosyltransferase	Dshi_1799	0.321948	2.53419	0.111404	0.181597
DSHI_RS05360	itaconyl-CoA hydratase	Dshi_1047	0.321829	1.24274	0.264943	0.373745
DSHI_RS18580	Tn3 family transposase	pseudo;Dshi_3676	0.32135	2.3375	0.126292	0.201397
DSHI_RS18930	recombinase family protein	Dshi_3748	0.320558	0.368886	0.543612	0.65535
DSHI_RS02150	phospholipase D family protein	Dshi_0421	0.319627	0.840598	0.359226	0.476009
DSHI_RS14130	N-acetylmuramoyl-L-alanine amidase	Dshi_2783	0.319529	0.309988	0.577688	0.686409
DSHI_RS15540	DNA-3-methyladenine glycosylase I	Dshi_3064	0.319143	0.687476	0.407024	0.526505
DSHI_RS05525	sensor histidine kinase	Dshi_1080	0.31815	2.24479	0.134065	0.211846
DSHI_RS18290	signal peptidase II	Dshi_3614	0.317446	0.276425	0.599054	0.706107
DSHI_RS02140	MFS transporter	Dshi_0419	0.315552	0.622405	0.430155	0.549199
DSHI_RS19135	ABC transporter substrate-binding protein	Dshi_3792	0.314884	1.80971	0.178543	0.269841
DSHI_RS17370	ActR/PrrA/RegA family redox response regulator transcription factor	Dshi_3430	0.313908	3.77779	0.0519371	0.095035
DSHI_RS14280	YeeE/YedE family protein	Dshi_2813	0.312039	0.680147	0.409536	0.52931
DSHI_RS15665	uracil-DNA glycosylase	Dshi_3090	0.308551	2.06274	0.150938	0.234295
DSHI_RS02105	hypothetical protein	Dshi_0411	0.307597	0.853865	0.355461	0.472537
DSHI_RS19150	ABC transporter ATP-binding protein	Dshi_3795	0.307483	0.713976	0.398127	0.51759
DSHI_RS10730	cyclic nucleotide-binding domain-containing protein	Dshi_2108	0.307037	1.34499	0.246156	0.351566
DSHI_RS19585	multidrug transporter MatE	Dshi_3884	0.307023	0.39876	0.52773	0.641448
DSHI_RS03770	molecular chaperone DjiA	Dshi_0737	0.306812	1.14462	0.284678	0.396244
DSHI_RS08580	radical SAM protein	Dshi_1685	0.304087	1.93731	0.163961	0.250831
DSHI_RS13405	thymidine kinase	Dshi_2641	0.303766	0.209257	0.647351	0.746206
DSHI_RS17075	enoyl-CoA hydratase	Dshi_3370	0.302572	2.11794	0.145583	0.227349
DSHI_RS20360	rhodanese-like domain-containing protein	Dshi_4047	0.301986	0.859528	0.353871	0.470877
DSHI_RS20555	type II toxin-antitoxin system RelE/ParE family toxin	Dshi_4087	0.301247	1.51775	0.21796	0.318795
DSHI_RS06400	organoarsenical effux MFS transporter ArsJ	Dshi_1255	0.300992	0.713374	0.398326	0.517686
DSHI_RS20650	type II toxin-antitoxin system Phd/YefM family antitoxin	Dshi_4112	0.300317	0.63007	0.42733	0.546776
DSHI_RS03860	MATE family efflux transporter	Dshi_0755	0.300106	0.917203	0.33821	0.453253
DSHI_RS08420	beta-glucosidase	Dshi_1654	0.299992	1.84729	0.174099	0.26448
DSHI_RS13900	ribose-5-phosphate isomerase RpiA	Dshi_2738	0.299703	2.78284	0.0952789	0.159338
DSHI_RS05985	peptide chain release factor 2	Dshi_1172	0.299493	2.06049	0.151162	0.234445
DSHI_RS02930	aldehyde dehydrogenase family protein	Dshi_0577	0.299459	0.319282	0.572039	0.681463
DSHI_RS12095	hypothetical protein	Dshi_2376	0.298922	0.22357	0.636333	0.736384
DSHI_RS19705	AI-2E family transporter	Dshi_3908	0.298811	1.02494	0.31135	0.42512
DSHI_RS10835	DNA repair protein RadA	Dshi_2129	0.298781	1.63065	0.201614	0.298909
DSHI_RS02955	RidA family protein	Dshi_0582	0.298185	0.273707	0.600856	0.707423
DSHI_RS10125	DUF2478 domain-containing protein	Dshi_1987	0.297454	0.466578	0.494566	0.610847
DSHI_RS04235	cytidine deaminase	Dshi_0827	0.29715	0.753092	0.385499	0.504989
DSHI_RS00395	3-isopropylmalate dehydrogenase	Dshi_0081	0.296764	2.06605	0.150611	0.233962
DSHI_RS10945	tyrosine--tRNA ligase	Dshi_2151	0.295513	1.58729	0.207713	0.305757
DSHI_RS03240	bifunctional enoyl-CoA hydratase/phosphate acetyltransferase	Dshi_0633	0.295298	1.08524	0.297528	0.409361
DSHI_RS22075	plasmid partitioning protein RepB	Dshi_4103	0.294576	3.25049	0.0714021	0.125136
DSHI_RS12320	DUF2484 family protein	Dshi_2421	0.293798	0.294609	0.587282	0.695807
DSHI_RS06745	NADH-quinone oxidoreductase subunit J	Dshi_1324	0.29236	1.74714	0.186236	0.278814
DSHI_RS13935	PhzF family phenazine biosynthesis protein	Dshi_2745	0.29144	1.48568	0.222887	0.324507
DSHI_RS09680	HlyD family efflux transporter periplasmic adaptor subunit	Dshi_1899	0.290927	0.824679	0.363816	0.481164
DSHI_RS01025	acyltransferase	Dshi_0206	0.289477	2.13084	0.144362	0.225907
DSHI_RS20250	plasmid partitioning protein RepA	Dshi_4023	0.288384	1.44158	0.229884	0.332118
DSHI_RS01605	histidine phosphatase family protein	Dshi_0322	0.287081	0.485008	0.486163	0.60245
DSHI_RS15565	methyltransferase domain-containing protein	Dshi_3070	0.286984	0.84905	0.356821	0.473878
DSHI_RS10530	ribbon-helix-helix domain-containing protein	Dshi_2069	0.285465	0.719497	0.396309	0.516039
DSHI_RS14005	GntR family transcriptional regulator	Dshi_2758	0.285069	0.140942	0.707347	0.793004
DSHI_RS08115	polyphosphate kinase 2	Dshi_1595	0.283945	1.83374	0.175686	0.266596
DSHI_RS13645	cytochrome ubiquinol oxidase subunit I	Dshi_2688	0.283662	0.792948	0.37321	0.491699
DSHI_RS11610	serine hydrolase	Dshi_2284	0.283244	2.06687	0.150531	0.233962
DSHI_RS07340	hypothetical protein	Dshi_1441	0.282863	1.81975	0.177342	0.268715
DSHI_RS14880	F0F1 ATP synthase subunit epsilon	Dshi_2933	0.282546	1.80977	0.178536	0.269841
DSHI_RS08120	TetR/AcrR family transcriptional regulator	Dshi_1596	0.281525	1.59248	0.206972	0.305101
DSHI_RS13130	50S ribosomal protein L28	Dshi_2583	0.280348	0.357525	0.549884	0.661174
DSHI_RS04075	GNAT family N-acetyltransferase	Dshi_0797	0.278428	1.75169	0.185664	0.278362
DSHI_RS05150	YihY family inner membrane protein	Dshi_1005	0.278248	1.42841	0.232024	0.334851
DSHI_RS10665	cobyric acid synthase	Dshi_2096	0.277788	1.09648	0.29504	0.407023
DSHI_RS22250	amidohydrolase family protein		0.276802	0.217638	0.640845	0.740361
DSHI_RS14885	F0F1 ATP synthase subunit beta	Dshi_2934	0.276639	2.18317	0.139527	0.219302
DSHI_RS17480	protoporphyrinogen oxidase HemJ	Dshi_3452	0.276633	1.50794	0.219453	0.320637
DSHI_RS02865	DUF1513 domain-containing protein	Dshi_0566	0.276474	0.179817	0.671531	0.765829
DSHI_RS17965	bifunctional 3-demethylubiquinone 3-O-methyltransferase/2-octaprenyl-6-hydroxy phenol methylase	Dshi_3550	0.276381	1.09831	0.294637	0.406603
DSHI_RS15130	NADP-dependent oxidoreductase	Dshi_2983	0.276316	0.927095	0.335619	0.451244
DSHI_RS15870	sugar ABC transporter permease	Dshi_3130	0.276255	1.74477	0.186535	0.27906
DSHI_RS07760	hypothetical protein	Dshi_1524	0.27554	0.15833	0.690698	0.781555
DSHI_RS15955	META domain-containing protein	Dshi_3147	0.275276	1.42744	0.232182	0.334851
DSHI_RS02265	F0F1 ATP synthase subunit alpha	Dshi_0442	0.275023	0.869772	0.351018	0.467685
DSHI_RS11340	hypothetical protein	Dshi_2231	0.274892	0.991565	0.31936	0.433477
DSHI_RS03425	HAD family hydrolase	Dshi_0670	0.274292	0.673622	0.411791	0.531174
DSHI_RS10020	dihydrolipoyl dehydrogenase	Dshi_1966	0.273659	1.11726	0.290509	0.402251
DSHI_RS13945	gamma-glutamylcyclotransferase	Dshi_2747	0.272831	0.282502	0.595066	0.702811
DSHI_RS14825	hypothetical protein	Dshi_2922	0.272771	0.183765	0.668158	0.763702
DSHI_RS12980	phage tail protein	Dshi_2555	0.271484	0.142849	0.705465	0.791754
DSHI_RS20255	PIN domain-containing protein	Dshi_4025	0.271251	0.635565	0.425322	0.544712
DSHI_RS11285	TerB family tellurite resistance protein	Dshi_2220	0.26921	1.13174	0.287404	0.399156
DSHI_RS01480	50S ribosomal protein L5	Dshi_0297	0.268809	1.44064	0.230036	0.332221
DSHI_RS01790	winged helix-turn-helix transcriptional regulator	Dshi_0357	0.26784	0.257074	0.612138	0.716619
DSHI_RS20545	WGR domain-containing protein	Dshi_4085	0.267702	0.334387	0.563087	0.673196
DSHI_RS15040	DUF2892 domain-containing protein	Dshi_2965	0.266731	0.334691	0.56291	0.673196
DSHI_RS10505	N-acetyltransferase	Dshi_2064	0.265958	0.422549	0.515668	0.630125
DSHI_RS08850	transketolase	Dshi_1738	0.265772	2.16403	0.141273	0.221541
DSHI_RS11240	DUF427 domain-containing protein	Dshi_2211	0.265323	0.440805	0.506734	0.622154
DSHI_RS01185	phenylalanine--tRNA ligase subunit beta	Dshi_0237	0.265096	2.06289	0.150924	0.234295
DSHI_RS17080	sulfurtransferase	Dshi_3372	0.263547	2.27425	0.131538	0.208412
DSHI_RS08750	ketoacyl-ACP synthase III	Dshi_1720	0.263447	1.74951	0.185938	0.278469
DSHI_RS18310	SCO family protein	Dshi_3618	0.263362	0.0263461	0.871058	0.916798
DSHI_RS03480	5-(carboxyamino)imidazole ribonucleotide synthase	Dshi_0680	0.262654	1.48408	0.223137	0.324688
DSHI_RS12670	malate--CoA ligase subunit beta	Dshi_2491	0.261946	0.263548	0.607693	0.713642
DSHI_RS18160	ribonuclease D	Dshi_3589	0.26084	0.949515	0.329843	0.445072
DSHI_RS00785	cobaltochelatase subunit CobN	Dshi_0158	0.260073	2.25006	0.133609	0.211287
DSHI_RS15385	hypothetical protein	Dshi_3032	0.259991	0.832851	0.361449	0.478495
DSHI_RS18350	cation transporter	Dshi_3626	0.258976	0.226522	0.634115	0.734847
DSHI_RS01405	DUF433 domain-containing protein		0.258901	2.3256	0.127261	0.202412
DSHI_RS13210	acyl-CoA dehydrogenase	Dshi_2602	0.258524	1.68133	0.194747	0.289457
DSHI_RS14110	Bax inhibitor-1/YccA family protein	Dshi_2779	0.257586	0.900873	0.342548	0.458321
DSHI_RS00525	TetR/AcrR family transcriptional regulator	Dshi_0106	0.257451	0.760814	0.383074	0.502929
DSHI_RS19805	glutaredoxin	Dshi_3931	0.256542	0.0737958	0.785888	0.85528
DSHI_RS04850	hypothetical protein	Dshi_0949	0.256139	1.22478	0.268424	0.378267
DSHI_RS00175	exodeoxyribonuclease III	Dshi_0036	0.255897	0.871497	0.350541	0.4672
DSHI_RS13060	AbrB family transcriptional regulator	Dshi_2569	0.255368	1.13234	0.287278	0.399115
DSHI_RS07525	disulfide bond formation protein B	Dshi_1478	0.255179	0.853112	0.355673	0.472667
DSHI_RS04135	elongation factor 4	Dshi_0809	0.253367	1.09119	0.296208	0.408089
DSHI_RS10420	acetate/propionate family kinase	Dshi_5006	0.252347	1.394	0.23773	0.341541
DSHI_RS13920	adenylosuccinate synthase	Dshi_2742	0.252283	1.28678	0.256641	0.364023
DSHI_RS22220	hypothetical protein		0.25139	1.32027	0.250544	0.356599
DSHI_RS09410	hypothetical protein	Dshi_1844	0.25121	0.561933	0.453482	0.571036
DSHI_RS13965	hypothetical protein	Dshi_2750	0.25006	0.432632	0.5107	0.625109
DSHI_RS14990	histidine--tRNA ligase	Dshi_2955	0.24977	1.05344	0.304717	0.41786
DSHI_RS02035	tyrosine-type recombinase/integrase	Dshi_0397	0.248401	0.181485	0.6701	0.764955
DSHI_RS01160	Hint domain-containing protein	Dshi_0232	0.248027	0.944089	0.331228	0.44665
DSHI_RS10965	phosphoglycerate kinase	Dshi_2155	0.245909	1.21157	0.271022	0.381379
DSHI_RS02390	response regulator	Dshi_0467	0.245522	1.93734	0.163958	0.250831
DSHI_RS16580	Mrp/NBP35 family ATP-binding protein	Dshi_3271	0.245493	0.614711	0.43302	0.552174
DSHI_RS11815	DUF2182 domain-containing protein	Dshi_2323	0.245394	0.597706	0.439454	0.558482
DSHI_RS22130	M15 family metallopeptidase	partial;pseudo;Dshi_0945	0.244948	0.198084	0.656272	0.752937
DSHI_RS02270	ATPase	Dshi_0443	0.242792	1.2838	0.257193	0.36468
DSHI_RS10635	aminotransferase class V-fold PLP-dependent enzyme	Dshi_2090	0.242288	1.3121	0.252014	0.358445
DSHI_RS18860	ParB N-terminal domain-containing protein	Dshi_3733	0.242157	0.386092	0.534361	0.646273
DSHI_RS16895	peroxide stress protein YaaA	Dshi_3333	0.24157	1.03471	0.309056	0.422547
DSHI_RS05220	tRNA (N6-isopentenyl adenosine(37)-C2)-methylthiotransferase MiaB	Dshi_1019	0.241158	1.03361	0.309312	0.422758
DSHI_RS12290	UDP-3-O-acyl-N-acetylglucosamine deacetylase	Dshi_2415	0.240525	1.36866	0.242042	0.346771
DSHI_RS18995	hypothetical protein	partial;pseudo;Dshi_3763	0.239838	0.0290475	0.864669	0.9131
DSHI_RS12690	cytochrome b	Dshi_2495	0.23843	0.101085	0.750532	0.829139
DSHI_RS00590	competence/damage-inducible protein A	Dshi_0119	0.237827	0.510627	0.474868	0.591829
DSHI_RS09735	hypothetical protein	Dshi_1909	0.23689	0.372633	0.541573	0.653628
DSHI_RS18155	KpsF/GutQ family sugar-phosphate isomerase	Dshi_3588	0.236735	1.18796	0.275742	0.386863
DSHI_RS03875	MarR family transcriptional regulator	Dshi_0758	0.236402	0.305284	0.580589	0.689658
DSHI_RS02950	DUF3726 domain-containing protein	Dshi_0581	0.236239	0.224304	0.63578	0.7361
DSHI_RS03980	GNAT family N-acetyltransferase	Dshi_0779	0.235757	1.2552	0.262562	0.371401
DSHI_RS09810	TAXI family TRAP transporter solute-binding subunit	Dshi_1924	0.235137	0.36694	0.544677	0.656442
DSHI_RS04365	ATP-binding cassette domain-containing protein	Dshi_0852	0.234782	1.77039	0.183334	0.275769
DSHI_RS20790	GDP-L-fucose synthase	Dshi_4142	0.234771	1.32439	0.249806	0.355795
DSHI_RS09820	primosomal protein N'	Dshi_1926	0.234185	0.728241	0.393454	0.513131
DSHI_RS02785	transcriptional regulator	Dshi_0550	0.234079	0.381412	0.536849	0.648522
DSHI_RS01350	30S ribosomal protein S12	Dshi_0271	0.232807	1.59333	0.206851	0.305031
DSHI_RS11620	winged helix-turn-helix transcriptional regulator	Dshi_2286	0.232518	0.578328	0.446969	0.564729
DSHI_RS01675	HAMP domain-containing histidine kinase	Dshi_0334	0.232273	1.49084	0.222086	0.323796
DSHI_RS12795	sulfate permease	Dshi_2515	0.231741	0.410486	0.521723	0.636018
DSHI_RS08375	RsmB/NOP family class I SAM-dependent RNA methyltransferase	Dshi_1645	0.231347	1.08771	0.29698	0.408743
DSHI_RS19035	rhodanese-like domain-containing protein	Dshi_3771	0.231071	0.402115	0.525999	0.640143
DSHI_RS08830	DUF1499 domain-containing protein	Dshi_1734	0.229478	0.425168	0.51437	0.628725
DSHI_RS18655	hypothetical protein	Dshi_3692	0.22751	0.137816	0.710462	0.795633
DSHI_RS02520	NnrS family protein	Dshi_0494	0.226579	0.12087	0.728092	0.810759
DSHI_RS07475	VPLPA-CTERM sorting domain-containing protein	Dshi_1468	0.225381	0.443752	0.505317	0.620784
DSHI_RS17330	hypothetical protein	Dshi_3422	0.224616	0.405504	0.52426	0.638358
DSHI_RS12875	hypothetical protein	Dshi_2532	0.224376	0.0953921	0.757431	0.834427
DSHI_RS08975	LysR family transcriptional regulator	Dshi_1763	0.22406	1.09493	0.295381	0.407221
DSHI_RS13960	sel1 repeat family protein		0.223362	0.249079	0.617724	0.720504
DSHI_RS00995	ribonuclease III	Dshi_0200	0.223275	0.712902	0.398482	0.517726
DSHI_RS19935	thioredoxin domain-containing protein	Dshi_3958	0.223067	0.00865878	0.925862	0.952383
DSHI_RS16765	glutathione S-transferase family protein	Dshi_3308	0.222516	0.973581	0.323789	0.438336
DSHI_RS20445	heavy metal translocating P-type ATPase	Dshi_4065	0.222346	0.436313	0.508907	0.623895
DSHI_RS09115	cold shock domain-containing protein	Dshi_1788	0.221473	1.71206	0.190718	0.284287
DSHI_RS14985	ATP phosphoribosyltransferase regulatory subunit	Dshi_2954	0.220727	0.739879	0.3897	0.509038
DSHI_RS11330	LysR family transcriptional regulator	Dshi_2229	0.220316	0.667073	0.414074	0.533285
DSHI_RS07420	DEAD/DEAH box helicase family protein	Dshi_1457	0.218425	0.108475	0.741887	0.821247
DSHI_RS21065	LysR family transcriptional regulator	Dshi_4198	0.218369	0.212294	0.644975	0.744507
DSHI_RS19510	hypothetical protein	Dshi_3867	0.218279	0.555014	0.456276	0.574029
DSHI_RS17150	sugar transferase	pseudo;Dshi_3386	0.217476	2.1252	0.144894	0.22653
DSHI_RS06075	LptF/LptG family permease	Dshi_1190	0.217329	1.17674	0.27802	0.389134
DSHI_RS10310	iron ABC transporter permease	Dshi_2023	0.216242	1.25352	0.262881	0.37156
DSHI_RS00855	precorrin-8X methylmutase		0.215521	0.206369	0.649629	0.747997
DSHI_RS16980	selenide, water dikinase SelD	Dshi_3350	0.215485	1.15184	0.283164	0.394995
DSHI_RS10440	MlaE family lipid ABC transporter permease subunit	Dshi_2050	0.215426	0.822693	0.364394	0.481621
DSHI_RS15295	phytanoyl-CoA dioxygenase	Dshi_3014	0.215074	0.0904873	0.763559	0.83827
DSHI_RS07965	penicillin acylase family protein	Dshi_1565	0.214624	1.02348	0.311695	0.42545
DSHI_RS06740	carboxymuconolactone decarboxylase family protein	Dshi_1323	0.214558	0.764499	0.381924	0.501692
DSHI_RS12700	response regulator	Dshi_2497	0.214049	0.209628	0.647059	0.746206
DSHI_RS14900	F0F1 ATP synthase subunit delta	Dshi_2937	0.213198	0.32997	0.565677	0.675483
DSHI_RS16235	ureidoglycolate lyase	Dshi_3203	0.212784	0.173819	0.67674	0.769768
DSHI_RS08590	HNH endonuclease	Dshi_1687	0.212667	1.11172	0.291708	0.403776
DSHI_RS05680	Tol-Pal system protein TolB	Dshi_1111	0.211621	1.31938	0.250704	0.356704
DSHI_RS01475	50S ribosomal protein L24	Dshi_0296	0.211616	0.83013	0.362235	0.479227
DSHI_RS00195	DUF1330 domain-containing protein	Dshi_0040	0.210927	0.129785	0.718656	0.803066
DSHI_RS08985	ABC transporter ATP-binding protein/permease	Dshi_1765	0.209958	1.1722	0.27895	0.389906
DSHI_RS12945	DUF4157 domain-containing protein	Dshi_2548	0.209885	1.08803	0.296909	0.408743
DSHI_RS12210	dihydropteroate synthase	Dshi_2398	0.20858	0.313549	0.57551	0.684413
DSHI_RS03900	helix-turn-helix domain-containing protein	Dshi_0763	0.207736	0.491797	0.483127	0.599804
DSHI_RS03025	rod shape-determining protein	Dshi_0595	0.207378	1.05205	0.305036	0.418159
DSHI_RS10640	glycosyltransferase	Dshi_2091	0.207126	0.173328	0.677171	0.769834
DSHI_RS19120	heavy metal translocating P-type ATPase	Dshi_3789	0.205429	0.48209	0.487477	0.603717
DSHI_RS05375	cupin	Dshi_1050	0.205291	0.304428	0.58112	0.69009
DSHI_RS20550	hypothetical protein	Dshi_4086	0.205166	0.921951	0.336963	0.451874
DSHI_RS00010	glutamate synthase large subunit	Dshi_0002	0.20236	1.50484	0.219928	0.321218
DSHI_RS19130	glutaredoxin	Dshi_3791	0.201178	0.0132073	0.908506	0.942243
DSHI_RS16775	patatin-like phospholipase family protein	Dshi_3310	0.200596	0.624605	0.429341	0.548477
DSHI_RS20320	hypothetical protein	partial;pseudo;Dshi_4039	0.200325	0.0142517	0.904974	0.939562
DSHI_RS13805	cobaltochelatase subunit CobT	Dshi_2719	0.199098	1.47766	0.22414	0.325987
DSHI_RS14135	hypothetical protein	Dshi_2784	0.199033	0.846096	0.357659	0.474694
DSHI_RS11290	ATP-binding cassette domain-containing protein	Dshi_2221	0.198892	0.848668	0.356929	0.473878
DSHI_RS12280	DNA repair protein RecN	Dshi_2413	0.198533	0.456415	0.499304	0.615227
DSHI_RS00485	hypothetical protein		0.19614	0.0566034	0.811947	0.872373
DSHI_RS01525	adenylate kinase	Dshi_0306	0.195722	1.00188	0.316855	0.431283
DSHI_RS16740	HupE/UreJ family protein	Dshi_3303	0.194513	0.357806	0.549727	0.661174
DSHI_RS12940	hypothetical protein	Dshi_2547	0.192964	0.0538962	0.816417	0.874946
DSHI_RS11010	hypothetical protein	Dshi_2163	0.192284	0.566594	0.451616	0.569206
DSHI_RS06595	bifunctional UDP-N-acetylglucosamine diphosphorylase/glucosamine-1-phosphate N-acetyltransferase GlmU	Dshi_1294	0.19036	0.540407	0.462264	0.579972
DSHI_RS04030	nicotinate-nucleotide--dimethylbenzimidazole phosphoribosyltransferase	Dshi_0788	0.190352	0.247368	0.618934	0.721507
DSHI_RS21075	xanthine dehydrogenase family protein subunit M	Dshi_4200	0.189874	0.715941	0.397479	0.517073
DSHI_RS19315	PaaX family transcriptional regulator	Dshi_3828	0.188722	0.336359	0.561939	0.67234
DSHI_RS20055	DUF4177 domain-containing protein		0.188686	0.0491557	0.824539	0.882686
DSHI_RS13705	urea ABC transporter ATP-binding subunit UrtE	Dshi_2699	0.18863	0.286827	0.592261	0.700426
DSHI_RS10905	pirin family protein	Dshi_2143	0.186237	0.812363	0.367422	0.485313
DSHI_RS01135	N-formylglutamate amidohydrolase	Dshi_0227	0.185883	0.370873	0.542529	0.654426
DSHI_RS15415	TetR family transcriptional regulator	Dshi_3038	0.185365	0.0995292	0.752395	0.83043
DSHI_RS06040	DUF4115 domain-containing protein	Dshi_1183	0.184566	1.28187	0.257551	0.365063
DSHI_RS04990	hypothetical protein		0.184314	0.154992	0.693809	0.784095
DSHI_RS03580	AMP-binding protein	Dshi_0700	0.183472	0.275301	0.599798	0.706783
DSHI_RS10875	protein-L-isoaspartate(D-aspartate) O-methyltransferase	Dshi_2137	0.182507	0.736101	0.390913	0.510461
DSHI_RS12310	D-alanine--D-alanine ligase	Dshi_2419	0.18202	0.592807	0.441336	0.560183
DSHI_RS09515	DUF2189 domain-containing protein	Dshi_1866	0.181905	0.163688	0.685784	0.777699
DSHI_RS01085	cob(I)yrinic acid a,c-diamide adenosyltransferase	Dshi_0218	0.180429	0.558947	0.454685	0.572376
DSHI_RS02895	TonB-dependent receptor	Dshi_0570	0.179291	0.155462	0.69337	0.784035
DSHI_RS02145	endonuclease/exonuclease/phosphatase	Dshi_0420	0.178753	0.150055	0.698482	0.786698
DSHI_RS03085	TRAP transporter substrate-binding protein	Dshi_0607	0.178562	0.437854	0.50816	0.623164
DSHI_RS10475	SDR family oxidoreductase	Dshi_2058	0.177948	0.521928	0.470021	0.587561
DSHI_RS11115	cytochrome	Dshi_2184	0.176223	0.114416	0.735171	0.815356
DSHI_RS15710	16S rRNA (uracil(1498)-N(3))-methyltransferase	Dshi_3099	0.175754	0.540068	0.462404	0.579972
DSHI_RS07495	GNAT family N-acetyltransferase	Dshi_1472	0.174716	0.336632	0.56178	0.67234
DSHI_RS05260	integration host factor subunit beta	Dshi_1027	0.172378	0.645696	0.421656	0.541024
DSHI_RS21450	hypothetical protein	Dshi_2550	0.172094	0.54165	0.46175	0.579503
DSHI_RS11485	hypothetical protein	Dshi_2260	0.171085	0.514479	0.473207	0.590471
DSHI_RS09110	DUF192 domain-containing protein	Dshi_1787	0.170761	0.397936	0.528157	0.641778
DSHI_RS07465	GTPase ObgE	Dshi_1466	0.170527	0.505287	0.477186	0.594001
DSHI_RS19040	response regulator	Dshi_3772	0.16939	0.0750429	0.784131	0.853818
DSHI_RS12240	glycine--tRNA ligase subunit alpha	Dshi_2404	0.169325	0.520235	0.470742	0.588285
DSHI_RS13860	VCBS repeat-containing protein	Dshi_2730	0.168307	0.467962	0.493926	0.61024
DSHI_RS19520	polysaccharide pyruvyl transferase family protein	Dshi_3869	0.168147	0.266992	0.605356	0.71191
DSHI_RS04995	UDP-N-acetylglucosamine 1-carboxyvinyltransferase	Dshi_0977	0.16795	0.640204	0.423637	0.54306
DSHI_RS14505	purine-nucleoside phosphorylase	Dshi_2858	0.167913	0.355046	0.551271	0.662455
DSHI_RS05690	tol-pal system protein YbgF	Dshi_1113	0.167869	0.640916	0.423379	0.542954
DSHI_RS18525	MgtC/SapB family protein	Dshi_3663	0.167849	1.05784	0.303709	0.416754
DSHI_RS00990	signal peptidase I	Dshi_0199	0.166743	0.452095	0.501342	0.616987
DSHI_RS13825	septation protein IspZ	Dshi_2723	0.166551	0.707799	0.400175	0.519157
DSHI_RS06925	SnoaL-like domain-containing protein	Dshi_1360	0.166467	0.50533	0.477167	0.594001
DSHI_RS02910	ABC transporter substrate-binding protein	Dshi_0573	0.165734	0.15391	0.694826	0.78472
DSHI_RS15075	PAS domain-containing protein	Dshi_2972	0.165076	0.693174	0.405087	0.524656
DSHI_RS13220	DUF805 domain-containing protein	Dshi_2604	0.164673	0.121818	0.727071	0.810058
DSHI_RS14325	NUDIX domain-containing protein	Dshi_2822	0.164669	0.523647	0.46929	0.586826
DSHI_RS14670	glucose 1-dehydrogenase	Dshi_2891	0.164037	0.693865	0.404853	0.524517
DSHI_RS09225	MFS transporter	Dshi_1810	0.163836	0.252345	0.615429	0.719045
DSHI_RS17550	NADP-dependent malic enzyme	Dshi_3467	0.163664	0.689585	0.406305	0.525904
DSHI_RS15745	RNA pseudouridine synthase	Dshi_3106	0.163029	0.156009	0.692857	0.783783
DSHI_RS15900	DUF2927 domain-containing protein	Dshi_3136	0.162926	0.594245	0.440782	0.559652
DSHI_RS18320	thioredoxin domain-containing protein	Dshi_3620	0.162586	0.00983037	0.921021	0.949487
DSHI_RS07825	phosphate signaling complex protein PhoU	Dshi_1537	0.160901	0.842218	0.358763	0.475738
DSHI_RS02825	D-amino acid dehydrogenase	Dshi_0558	0.160831	0.468291	0.493775	0.61024
DSHI_RS21955	heavy-metal-associated domain-containing protein	Dshi_3788	0.160611	0.655938	0.417998	0.537333
DSHI_RS15975	LysR family transcriptional regulator	Dshi_3151	0.160378	0.214631	0.643162	0.742814
DSHI_RS18565	HlyC/CorC family transporter	Dshi_3672	0.159519	0.222577	0.637083	0.737046
DSHI_RS08535	methyltetrahydrofolate cobalamin methyltransferase	Dshi_1677	0.159153	0.418569	0.517652	0.632175
DSHI_RS22040	heavy-metal-associated domain-containing protein	Dshi_4064	0.158978	0.696624	0.40392	0.523474
DSHI_RS00310	hypothetical protein	Dshi_0065	0.15894	0.19934	0.655254	0.752332
DSHI_RS12735	DUF3987 domain-containing protein	Dshi_2504	0.158876	0.148587	0.699889	0.787423
DSHI_RS08190	hypothetical protein	Dshi_1610	0.15667	0.574171	0.448606	0.566105
DSHI_RS02945	hypothetical protein	Dshi_0580	0.155575	0.0439895	0.833873	0.889444
DSHI_RS15740	CDP-diacylglycerol--glycerol-3-phosphate 3-phosphatidyltransferase	Dshi_3105	0.154459	0.53547	0.464316	0.581487
DSHI_RS18850	hypothetical protein	Dshi_3731	0.152109	0.106693	0.743941	0.82308
DSHI_RS12110	ABC transporter permease	Dshi_2379	0.151878	0.58682	0.443651	0.562258
DSHI_RS08520	hypothetical protein	Dshi_1674	0.15014	0.0694833	0.792091	0.859086
DSHI_RS01205	large-conductance mechanosensitive channel protein MscL	Dshi_0241	0.149021	0.069938	0.791427	0.858873
DSHI_RS13365	aspartate--tRNA ligase	Dshi_2633	0.147277	0.498938	0.479967	0.596563
DSHI_RS01825	DNA recombination protein RmuC	Dshi_0364	0.146897	0.443223	0.505571	0.620911
DSHI_RS19460	polysaccharide biosynthesis protein	Dshi_3857	0.146827	0.610695	0.434526	0.553753
DSHI_RS10210	hypothetical protein	Dshi_2003	0.146144	0.0643273	0.799783	0.864704
DSHI_RS05515	zinc-dependent alcohol dehydrogenase family protein	Dshi_1078	0.145725	0.48451	0.486386	0.602547
DSHI_RS15635	threonylcarbamoyl-AMP synthase	Dshi_3084	0.145473	0.114406	0.735183	0.815356
DSHI_RS13065	GntR family transcriptional regulator	Dshi_2570	0.145317	0.220934	0.638329	0.737874
DSHI_RS11180	aspartate/glutamate racemase family protein	Dshi_2199	0.144996	0.272397	0.601729	0.708249
DSHI_RS16850	aminotransferase class V-fold PLP-dependent enzyme	Dshi_3325	0.143217	0.360236	0.548375	0.660129
DSHI_RS13325	hypothetical protein	Dshi_2625	0.143042	0.258858	0.610906	0.715786
DSHI_RS14320	DUF983 domain-containing protein	Dshi_2821	0.142666	0.0937894	0.759414	0.835942
DSHI_RS12760	IS3-like element ISDsh2 family transposase	Dshi_2508	0.14245	0.00312397	0.955427	0.971665
DSHI_RS15625	hypothetical protein	Dshi_3082	0.141338	0.471872	0.492127	0.608928
DSHI_RS08470	ABC transporter permease	Dshi_1664	0.141139	0.0275616	0.868144	0.91443
DSHI_RS05465	hypothetical protein		0.140967	0.298978	0.584524	0.693136
DSHI_RS10575	triose-phosphate isomerase	Dshi_2078	0.140355	0.0966269	0.755916	0.83298
DSHI_RS00055	succinyl-diaminopimelate desuccinylase	Dshi_0012	0.140158	0.352585	0.552654	0.663731
DSHI_RS07510	methylenetetrahydrofolate--tRNA-(uracil(54)-C(5))-methyltransferase (FADH(2)-oxidizing) TrmFO	Dshi_1475	0.139366	0.444017	0.50519	0.620784
DSHI_RS19000	Crp/Fnr family transcriptional regulator	Dshi_3764	0.138958	0.00387012	0.950395	0.967978
DSHI_RS04680	bifunctional hydroxymethylpyrimidine kinase/phosphomethylpyrimidine kinase	Dshi_0915	0.138209	0.0941203	0.759003	0.835713
DSHI_RS12400	L-rhamnose isomerase	Dshi_2437	0.137691	0.135716	0.712578	0.797137
DSHI_RS17060	2-polyprenylphenol 6-hydroxylase	Dshi_3367	0.136789	0.516529	0.472326	0.589907
DSHI_RS19210	monovalent cation/H+ antiporter subunit D	Dshi_3807	0.13645	0.446829	0.503845	0.619344
DSHI_RS08180	3-dehydroquinate synthase	Dshi_1608	0.135474	0.460845	0.497229	0.61377
DSHI_RS00555	cell division protein ZapE	Dshi_0112	0.134957	0.261948	0.608785	0.714112
DSHI_RS09590	GNAT family N-acetyltransferase	Dshi_1882	0.133341	0.179512	0.671793	0.765829
DSHI_RS00915	DUF3429 domain-containing protein	Dshi_0184	0.132023	0.186211	0.666089	0.762062
DSHI_RS19165	NADH:ubiquinone oxidoreductase complex I intermediate-associated protein 30	Dshi_3798	0.130622	0.208651	0.647827	0.746258
DSHI_RS02935	peptidase M19	Dshi_0578	0.12944	0.068272	0.79387	0.860338
DSHI_RS19500	hypothetical protein	Dshi_3865	0.128642	0.30282	0.58212	0.691079
DSHI_RS02640	S-methyl-5-thioribose-1-phosphate isomerase	Dshi_0521	0.127956	0.390094	0.53225	0.645042
DSHI_RS09805	hypothetical protein	Dshi_1923	0.12638	0.0911548	0.762714	0.837793
DSHI_RS09775	hypothetical protein	Dshi_1916	0.125798	0.0780444	0.779965	0.851077
DSHI_RS10235	DeoR family transcriptional regulator	Dshi_2008	0.125507	0.356501	0.550456	0.661669
DSHI_RS06420	copper-translocating P-type ATPase	Dshi_1259	0.124594	0.202096	0.653034	0.750245
DSHI_RS09340	nuclear transport factor 2 family protein	Dshi_1830	0.12425	0.0387193	0.844006	0.896783
DSHI_RS21575	ABC transporter permease	Dshi_4188	0.124121	0.061098	0.804769	0.868276
DSHI_RS19710	hypothetical protein	Dshi_3909	0.123496	0.012567	0.910742	0.943416
DSHI_RS21480	hypothetical protein	Dshi_3093	0.122616	0.122027	0.726846	0.810026
DSHI_RS05695	tRNA lysidine(34) synthetase TilS	Dshi_1114	0.122166	0.204776	0.650893	0.748201
DSHI_RS20150	SAM-dependent methyltransferase	partial;pseudo;Dshi_4003	0.121508	0.0743916	0.785047	0.854589
DSHI_RS12125	lipoyl(octanoyl) transferase LipB	Dshi_2381	0.121002	0.241275	0.623287	0.725148
DSHI_RS17180	antibiotic biosynthesis monooxygenase	Dshi_3392	0.120823	0.172194	0.678169	0.770757
DSHI_RS14685	glycolate oxidase subunit GlcF	Dshi_2894	0.120716	0.0793375	0.778197	0.849822
DSHI_RS18390	hypothetical protein	Dshi_3634	0.119676	0.0934469	0.75984	0.836189
DSHI_RS17575	argininosuccinate synthase	Dshi_3472	0.119647	0.270794	0.602799	0.709307
DSHI_RS16760	tRNA epoxyqueuosine(34) reductase QueG	Dshi_3307	0.118876	0.184404	0.667615	0.763568
DSHI_RS03825	ABC transporter ATP-binding protein	Dshi_0748	0.118724	0.0869428	0.7681	0.841782
DSHI_RS19390	hypothetical protein	Dshi_3843	0.118311	0.0929574	0.760451	0.836481
DSHI_RS07500	1-acyl-sn-glycerol-3-phosphate acyltransferase	Dshi_1473	0.117701	0.11526	0.734234	0.814741
DSHI_RS07880	30S ribosomal protein S2	Dshi_1548	0.117262	0.299847	0.583978	0.692688
DSHI_RS15865	ABC transporter ATP-binding protein	Dshi_3129	0.117087	0.262908	0.60813	0.713748
DSHI_RS14395	tryptophan--tRNA ligase	Dshi_2836	0.116963	0.353898	0.551915	0.663036
DSHI_RS09175	indole-3-glycerol phosphate synthase TrpC	Dshi_1800	0.116919	0.32277	0.569948	0.67956
DSHI_RS21510	S8 family serine peptidase	Dshi_3421	0.116473	0.358848	0.549147	0.660865
DSHI_RS01365	elongation factor Tu	Dshi_0274	0.116064	0.12873	0.719753	0.803857
DSHI_RS01615	acetylglutamate kinase	Dshi_0324	0.114709	0.143064	0.705253	0.791732
DSHI_RS18610	recombinase family protein	Dshi_3683	0.113788	0.0635884	0.800912	0.865698
DSHI_RS01795	bifunctional phosphoribosylaminoimidazolecarboxamide formyltransferase/IMP cyclohydrolase	Dshi_0358	0.113001	0.24423	0.621168	0.723091
DSHI_RS15390	methyltransferase domain-containing protein	Dshi_3033	0.112757	0.0829721	0.773309	0.845602
DSHI_RS14140	Asp-tRNA(Asn)/Glu-tRNA(Gln) amidotransferase subunit GatA	Dshi_2785	0.112006	0.349514	0.554388	0.665427
DSHI_RS11695	hypothetical protein	Dshi_2300	0.11045	0.0864062	0.768797	0.841782
DSHI_RS12430	NAD(P)-dependent oxidoreductase	Dshi_2443	0.110382	0.0603167	0.805996	0.868948
DSHI_RS20645	site-specific integrase	Dshi_4111	0.110374	0.232503	0.629674	0.73105
DSHI_RS04650	ABC transporter substrate-binding protein	Dshi_0909	0.108461	0.0775089	0.780702	0.851656
DSHI_RS13560	c-type cytochrome	Dshi_2672	0.108388	0.3159	0.574082	0.683305
DSHI_RS11840	phage tail protein	Dshi_2328	0.108298	0.0480501	0.826492	0.883631
DSHI_RS15370	F0F1 ATP synthase subunit C	Dshi_3029	0.107106	0.25102	0.616358	0.719723
DSHI_RS06165	Asp-tRNA(Asn)/Glu-tRNA(Gln) amidotransferase subunit GatB	Dshi_1207	0.106439	0.39147	0.531528	0.644546
DSHI_RS12775	site-specific integrase		0.105126	0.260177	0.609999	0.714926
DSHI_RS19715	hypothetical protein	Dshi_3910	0.104918	0.0393342	0.842788	0.896474
DSHI_RS11310	type 1 glutamine amidotransferase	Dshi_2225	0.102991	0.328893	0.566312	0.676005
DSHI_RS01385	50S ribosomal protein L23	Dshi_0278	0.102735	0.231952	0.63008	0.731198
DSHI_RS06000	polymer-forming cytoskeletal protein	Dshi_1175	0.10237	0.263066	0.608022	0.713748
DSHI_RS08895	CoA-acylating methylmalonate-semialdehyde dehydrogenase	Dshi_1747	0.101743	0.319842	0.571703	0.681259
DSHI_RS15150	M48 family metallopeptidase	Dshi_2986	0.101527	0.0395832	0.842298	0.896474
DSHI_RS07975	RNA chaperone Hfq	Dshi_1567	0.10147	0.199783	0.654896	0.752174
DSHI_RS19730	NAD(P)-binding domain-containing protein	Dshi_3913	0.101368	0.1812	0.670344	0.765022
DSHI_RS14665	hypothetical protein	Dshi_2890	0.101084	0.0481242	0.82636	0.883631
DSHI_RS21045	gamma-glutamyltransferase family protein	Dshi_4194	0.100337	0.0868374	0.768237	0.841782
DSHI_RS10870	5'/3'-nucleotidase SurE	Dshi_2136	0.100114	0.154903	0.693893	0.784095
DSHI_RS19945	SCO family protein	Dshi_3960	0.100114	0.00487619	0.944329	0.963939
DSHI_RS03440	SDR family oxidoreductase	Dshi_0672	0.099811	0.164763	0.684808	0.776806
DSHI_RS03535	hydantoinase/oxoprolinase family protein	Dshi_0691	0.0987153	0.136069	0.71222	0.796953
DSHI_RS19070	c-type cytochrome biogenesis protein CcmI	Dshi_3778	0.0984074	0.204804	0.65087	0.748201
DSHI_RS20365	response regulator	Dshi_4048	0.0978442	0.00179356	0.966219	0.978783
DSHI_RS01800	signal peptidase II	Dshi_0359	0.0970054	0.0393047	0.842846	0.896474
DSHI_RS14480	crotonyl-CoA carboxylase/reductase	Dshi_2853	0.0969764	0.205807	0.650074	0.748201
DSHI_RS18285	apolipoprotein N-acyltransferase	Dshi_3613	0.0963346	0.173902	0.676667	0.769768
DSHI_RS14875	hypothetical protein	Dshi_2932	0.096052	0.0581599	0.809428	0.870346
DSHI_RS07600	tRNA (adenosine(37)-N6)-dimethylallyltransferase MiaA	Dshi_1492	0.0959587	0.046631	0.829033	0.886119
DSHI_RS01265	ribonuclease T2	Dshi_0254	0.0946127	0.043877	0.834083	0.889444
DSHI_RS02635	S-methyl-5-thioribose kinase	Dshi_0520	0.0945702	0.153438	0.695271	0.785008
DSHI_RS05950	PQQ-binding-like beta-propeller repeat protein	Dshi_1165	0.0934114	0.144992	0.703368	0.79026
DSHI_RS12830	hydrogen peroxide-inducible genes activator	Dshi_2523	0.0927455	0.0980129	0.754227	0.831563
DSHI_RS20495	hypothetical protein	partial;pseudo;Dshi_4075	0.0924106	0.0258148	0.872353	0.917693
DSHI_RS15835	tripartite tricarboxylate transporter substrate binding protein	Dshi_3123	0.0908302	0.181774	0.669854	0.764955
DSHI_RS09790	MBL fold metallo-hydrolase	Dshi_1920	0.0901844	0.101008	0.750623	0.829139
DSHI_RS05955	ribosome biogenesis GTPase Der	Dshi_1166	0.0901211	0.136979	0.711303	0.796143
DSHI_RS00160	Trm112 family protein	Dshi_0033	0.0898906	0.0205142	0.88611	0.928145
DSHI_RS19900	apolipoprotein N-acyltransferase	Dshi_3951	0.089802	0.166074	0.683624	0.775889
DSHI_RS19955	cation transporter	Dshi_3962	0.0891335	0.00453106	0.946332	0.96503
DSHI_RS18975	IS110 family transposase	Dshi_3759	0.088923	0.0824322	0.774028	0.846105
DSHI_RS02855	c-type cytochrome	Dshi_0564	0.0886372	0.0351175	0.85135	0.902496
DSHI_RS00910	class I SAM-dependent methyltransferase	Dshi_0183	0.0882626	0.0480636	0.826468	0.883631
DSHI_RS18150	hypothetical protein	Dshi_3587	0.0880706	0.150929	0.697649	0.786188
DSHI_RS14560	c-type cytochrome	Dshi_2869	0.087503	0.183641	0.668263	0.763702
DSHI_RS13240	Gfo/Idh/MocA family oxidoreductase	Dshi_2608	0.0871474	0.11629	0.733094	0.814042
DSHI_RS10070	ribokinase	Dshi_1976	0.0871377	0.0563912	0.812294	0.872518
DSHI_RS10915	phosphopyruvate hydratase	Dshi_2145	0.0869211	0.17925	0.672019	0.765875
DSHI_RS14520	succinate dehydrogenase iron-sulfur subunit	Dshi_2861	0.0857139	0.19091	0.662161	0.758619
DSHI_RS10710	IS3-like element ISDsh2 family transposase	Dshi_2104	0.0842204	0.0010471	0.974186	0.984197
DSHI_RS20300	IS110 family transposase	Dshi_4035	0.0841903	0.0529515	0.818005	0.876146
DSHI_RS08440	manganese/iron ABC transporter ATP-binding protein	Dshi_1658	0.0836273	0.186391	0.665937	0.762062
DSHI_RS07785	guanylate kinase	Dshi_1529	0.0834161	0.0754779	0.783522	0.853379
DSHI_RS14960	adenosylcobalamin-dependent ribonucleoside-diphosphate reductase	Dshi_2949	0.0829623	0.249341	0.617539	0.720504
DSHI_RS15670	aspartate carbamoyltransferase catalytic subunit	Dshi_3091	0.0825398	0.142129	0.706174	0.792335
DSHI_RS13715	alpha/beta fold hydrolase	Dshi_2701	0.0812489	0.16184	0.687468	0.778326
DSHI_RS03230	DeoR/GlpR transcriptional regulator	Dshi_0631	0.0811317	0.0612194	0.804579	0.868276
DSHI_RS12720	type I secretion system permease/ATPase	Dshi_2501	0.0807249	0.0229536	0.879578	0.922707
DSHI_RS03120	orotidine-5'-phosphate decarboxylase	Dshi_0615	0.0804687	0.0902845	0.763816	0.838329
DSHI_RS12630	alpha-hydroxy-acid oxidizing protein	Dshi_2484	0.0787608	0.0707121	0.790303	0.858275
DSHI_RS01395	hypothetical protein	Dshi_0280	0.0783525	0.0297069	0.863157	0.911736
DSHI_RS14295	DUF4153 domain-containing protein	Dshi_2816	0.0777836	0.121502	0.727411	0.810219
DSHI_RS01835	sigma-70 family RNA polymerase sigma factor	Dshi_0366	0.0775089	0.144446	0.703901	0.790644
DSHI_RS06875	nucleoside-diphosphate kinase	Dshi_1350	0.0766844	0.0866622	0.768464	0.841782
DSHI_RS00035	hypothetical protein	Dshi_0008	0.0763339	0.0708285	0.790134	0.858275
DSHI_RS05660	tol-pal system-associated acyl-CoA thioesterase	Dshi_1107	0.0759692	0.0482599	0.826119	0.883631
DSHI_RS21565	sulfotransferase family 2 domain-containing protein	Dshi_4116	0.0744175	0.0719734	0.788485	0.857202
DSHI_RS22320	hypothetical protein	Dshi_2196	0.0731153	0.179984	0.671387	0.765829
DSHI_RS14165	pseudouridine synthase	Dshi_2790	0.0730872	0.0604031	0.80586	0.868948
DSHI_RS18670	DEAD/DEAH box helicase family protein	Dshi_3695	0.0722302	0.00323894	0.954616	0.971318
DSHI_RS04335	quinone-dependent dihydroorotate dehydrogenase	Dshi_0847	0.0718624	0.0755989	0.783353	0.853379
DSHI_RS00635	hypothetical protein	Dshi_0128	0.0710266	0.0992068	0.752784	0.830492
DSHI_RS12930	ABC transporter permease subunit	Dshi_2545	0.0703437	0.0426993	0.836292	0.89157
DSHI_RS00120	cupin	Dshi_0025	0.0703409	0.0281485	0.86676	0.913796
DSHI_RS13140	copper chaperone PCu(A)C	Dshi_2585	0.0696666	0.0284154	0.866136	0.91348
DSHI_RS00480	hypothetical protein		0.0689452	0.00792407	0.929068	0.954653
DSHI_RS17620	molybdate ABC transporter substrate-binding protein	Dshi_3481	0.0683904	0.0256438	0.872773	0.917727
DSHI_RS18195	DUF305 domain-containing protein	Dshi_3594	0.0683143	0.0662356	0.796899	0.862715
DSHI_RS01075	electron transfer flavoprotein subunit alpha	Dshi_0216	0.0677704	0.152309	0.696339	0.785167
DSHI_RS11110	ACP S-malonyltransferase	Dshi_2183	0.0663343	0.0708664	0.790079	0.858275
DSHI_RS14805	N-acetyltransferase		0.066046	0.0873509	0.767572	0.841584
DSHI_RS14000	LLM class flavin-dependent oxidoreductase	Dshi_2757	0.0657658	0.0272697	0.868837	0.914927
DSHI_RS19810	DUF305 domain-containing protein	Dshi_3932	0.0647694	0.0582298	0.809316	0.870346
DSHI_RS15475	CoA ester lyase	Dshi_3050	0.064586	0.0176966	0.894171	0.932567
DSHI_RS11740	arginase	Dshi_2309	0.0638171	0.0194077	0.889204	0.930442
DSHI_RS00760	FAD-binding oxidoreductase	Dshi_0153	0.0634653	0.017068	0.896056	0.933826
DSHI_RS16050	chaperone NapD	Dshi_3166	0.063359	0.0285175	0.865898	0.913463
DSHI_RS20520	phosphomethylpyrimidine synthase ThiC	Dshi_4080	0.062467	0.000486764	0.982398	0.989347
DSHI_RS20200	hypothetical protein	Dshi_4013	0.0623668	0.0112686	0.91546	0.946404
DSHI_RS05185	methionine adenosyltransferase	Dshi_1012	0.0617682	0.0790242	0.778624	0.849839
DSHI_RS12115	ATP-binding cassette domain-containing protein	Dshi_2380	0.0617595	0.0584138	0.809021	0.870346
DSHI_RS01485	30S ribosomal protein S14	Dshi_0298	0.061615	0.0652751	0.798345	0.863375
DSHI_RS01410	DUF5615 family PIN-like protein	Dshi_0283	0.0608788	0.0911517	0.762718	0.837793
DSHI_RS14035	hypothetical protein	Dshi_2764	0.0607815	0.00564715	0.940097	0.962119
DSHI_RS15845	sensor histidine kinase	Dshi_3125	0.0603262	0.0256209	0.87283	0.917727
DSHI_RS04495	hypothetical protein		0.0595116	0.0160159	0.899294	0.935311
DSHI_RS17460	DNA polymerase III subunit epsilon	Dshi_3448	0.058426	0.0864462	0.768745	0.841782
DSHI_RS07990	hypothetical protein	Dshi_1570	0.0582055	0.0790993	0.778522	0.849839
DSHI_RS15440	DUF1294 domain-containing protein	Dshi_3043	0.0569248	0.0207006	0.885597	0.927844
DSHI_RS13300	hypothetical protein	Dshi_2620	0.0565352	0.0360269	0.84946	0.900724
DSHI_RS21885	YbaN family protein	Dshi_3459	0.0551042	0.0114058	0.914949	0.946349
DSHI_RS00825	pyridoxal phosphate-dependent class II aminotransferase	Dshi_0166	0.0546702	0.0249161	0.874576	0.918861
DSHI_RS14055	TIGR00282 family metallophosphoesterase	Dshi_2768	0.0537458	0.0303837	0.861623	0.910858
DSHI_RS20090	transposase	Dshi_3990	0.0537417	0.0122849	0.911745	0.943981
DSHI_RS03455	gamma-glutamyltransferase	Dshi_0675	0.0516061	0.0456475	0.830818	0.887108
DSHI_RS15190	hypothetical protein	Dshi_2993	0.0513258	0.0602991	0.806024	0.868948
DSHI_RS13870	hypothetical protein	Dshi_2732	0.0510435	0.00927942	0.923259	0.950657
DSHI_RS17185	isocitrate/isopropylmalate dehydrogenase family protein	Dshi_3393	0.0507013	0.0541626	0.815972	0.874946
DSHI_RS09260	LuxR family transcriptional regulator	Dshi_1815	0.0499177	0.0381901	0.845062	0.897444
DSHI_RS15700	glutamate--cysteine ligase	Dshi_3097	0.0498808	0.0588359	0.808345	0.870346
DSHI_RS08395	DUF3459 domain-containing protein	Dshi_1649	0.0495898	0.0215268	0.883353	0.925962
DSHI_RS17470	shikimate dehydrogenase	Dshi_3450	0.047828	0.0393274	0.842801	0.896474
DSHI_RS08855	DUF808 domain-containing protein	Dshi_1739	0.0452589	0.0389669	0.843514	0.896492
DSHI_RS18575	cyclic nucleotide-binding domain-containing protein	pseudo;Dshi_3674	0.0435156	0.0411661	0.839218	0.893996
DSHI_RS00375	hypothetical protein	Dshi_0078	0.0429529	0.00427554	0.947865	0.966116
DSHI_RS02645	sugar-binding transcriptional regulator	Dshi_0522	0.0421298	0.0124382	0.911199	0.943652
DSHI_RS00900	methionyl-tRNA formyltransferase	Dshi_0181	0.0416796	0.0213396	0.883858	0.926256
DSHI_RS15950	acetyl-CoA carboxylase carboxyltransferase subunit alpha	Dshi_3146	0.0412733	0.0460087	0.83016	0.886864
DSHI_RS12805	hypothetical protein	Dshi_2518	0.0411473	0.00523723	0.942308	0.963067
DSHI_RS01580	ATPase	Dshi_0317	0.0408421	0.031954	0.858129	0.908749
DSHI_RS02735	NnrU family protein	Dshi_0540	0.040129	0.00995171	0.920536	0.949449
DSHI_RS16680	SDR family oxidoreductase	Dshi_3291	0.0396938	0.0249235	0.874558	0.918861
DSHI_RS05280	tryptophan synthase subunit beta	Dshi_1031	0.03844	0.0554711	0.813803	0.873458
DSHI_RS20825	CatB-related O-acetyltransferase	Dshi_4149	0.0375246	0.0195586	0.888777	0.93023
DSHI_RS04105	TRAP transporter substrate-binding protein	Dshi_0803	0.037127	0.0545759	0.815284	0.874593
DSHI_RS03550	GntR family transcriptional regulator	Dshi_0694	0.0369901	0.00995733	0.920514	0.949449
DSHI_RS18020	transcription termination/antitermination protein NusA	Dshi_3561	0.0368967	0.0461142	0.829968	0.886864
DSHI_RS18495	relaxase/mobilization nuclease domain-containing protein	Dshi_3656	0.0367347	0.0190944	0.890096	0.930668
DSHI_RS01065	3-hydroxybutyryl-CoA dehydrogenase	Dshi_0214	0.0365816	0.0444747	0.832973	0.888949
DSHI_RS10425	hypothetical protein	Dshi_2047	0.0357258	0.016889	0.8966	0.934156
DSHI_RS08625	MFS transporter	Dshi_1694	0.0357228	0.0286625	0.865561	0.913463
DSHI_RS01805	DUF3035 domain-containing protein	Dshi_0360	0.0346395	0.0179141	0.893526	0.932567
DSHI_RS18140	LPS export ABC transporter ATP-binding protein	Dshi_3585	0.0330883	0.0161727	0.898804	0.935037
DSHI_RS06750	hypothetical protein	Dshi_1325	0.0325066	0.00449002	0.946576	0.96504
DSHI_RS00965	bifunctional (p)ppGpp synthetase/guanosine-3',5'-bis(diphosphate) 3'-pyrophosphohydrolase	Dshi_0194	0.0317881	0.0324811	0.856976	0.907761
DSHI_RS12705	HAMP domain-containing protein		0.0317742	0.00753549	0.930825	0.956064
DSHI_RS17595	protocatechuate 3,4-dioxygenase subunit alpha	Dshi_3476	0.031753	0.0143726	0.904574	0.939382
DSHI_RS11395	histidinol dehydrogenase	Dshi_2242	0.0315281	0.014822	0.903101	0.938797
DSHI_RS10410	PLP-dependent aminotransferase family protein	Dshi_2044	0.0300447	0.0111674	0.915839	0.9465
DSHI_RS14250	sulfur oxidation c-type cytochrome SoxX	Dshi_2807	0.0299676	0.0187022	0.891224	0.931375
DSHI_RS19515	UDP-glucose 4-epimerase GalE	Dshi_3868	0.0289612	0.0185165	0.891762	0.931694
DSHI_RS00100	hypothetical protein		0.028418	0.00169722	0.967139	0.979474
DSHI_RS18030	translation initiation factor IF-2	Dshi_3563	0.0272825	0.0384369	0.844568	0.89715
DSHI_RS14065	magnesium transporter	Dshi_2770	0.0271542	0.0191374	0.889973	0.930668
DSHI_RS16275	cytochrome c	Dshi_3211	0.0268707	0.00348745	0.952909	0.970298
DSHI_RS09475	sulfite exporter TauE/SafE family protein	Dshi_1857	0.0265915	0.00991155	0.920696	0.949449
DSHI_RS13040	response regulator transcription factor	Dshi_2565	0.024584	0.00656972	0.935399	0.957903
DSHI_RS12105	alanine racemase	Dshi_2378	0.0243118	0.00862083	0.926024	0.952383
DSHI_RS13780	phosphatidylserine decarboxylase	Dshi_2714	0.0240273	0.00828097	0.927493	0.953353
DSHI_RS16745	DUF4198 domain-containing protein	Dshi_3304	0.0223704	0.00283584	0.957531	0.973324
DSHI_RS20385	DsbE family thiol:disulfide interchange protein	Dshi_4052	0.021607	0.000179328	0.989316	0.992681
DSHI_RS22030	IS5 family transposase		0.0203481	0.00120175	0.972346	0.983541
DSHI_RS03635	DUF2306 domain-containing protein	Dshi_0710	0.0202222	0.000417912	0.98369	0.989441
DSHI_RS18675	tyrosine-type recombinase/integrase	Dshi_3696	0.0200429	0.001294	0.971304	0.983172
DSHI_RS01765	GNAT family N-acetyltransferase	Dshi_0352	0.0199389	0.00422151	0.948195	0.966214
DSHI_RS04530	IclR family transcriptional regulator	Dshi_0886	0.0198456	0.00689769	0.93381	0.95744
DSHI_RS03995	SCP2 sterol-binding domain-containing protein	Dshi_0781	0.0196305	0.00990921	0.920706	0.949449
DSHI_RS00905	ribonuclease HI	Dshi_0182	0.0189357	0.00298651	0.956418	0.972433
DSHI_RS01360	elongation factor G	Dshi_0273	0.0180651	0.0171269	0.895878	0.933826
DSHI_RS11200	nicotinate-nucleotide adenylyltransferase	Dshi_2203	0.0158722	0.00220059	0.962585	0.976528
DSHI_RS09545	soluble aldose sugar dehydrogenase	Dshi_1872	0.0150619	0.00663863	0.935062	0.957903
DSHI_RS18205	multicopper oxidase family protein	Dshi_3596	0.0150276	0.00456003	0.946161	0.96503
DSHI_RS18775	UbiD family decarboxylase	Dshi_3716	0.0145455	0.000602678	0.980414	0.988072
DSHI_RS13205	AraC family transcriptional regulator	Dshi_2601	0.0142891	0.00222711	0.96236	0.976528
DSHI_RS15520	diaminopimelate decarboxylase	Dshi_3059	0.0138522	0.00416323	0.948554	0.966341
DSHI_RS13895	FAD-dependent oxidoreductase	Dshi_2737	0.0125149	0.0064163	0.936156	0.95844
DSHI_RS14405	universal stress protein	Dshi_2838	0.0121611	0.00248003	0.960282	0.975641
DSHI_RS12525	type VI secretion system tip protein VgrG	Dshi_2462	0.0121521	0.000666918	0.979397	0.987688
DSHI_RS19495	sulfotransferase	Dshi_3864	0.0119841	0.00326013	0.954468	0.971318
DSHI_RS20380	heme lyase CcmF/NrfE family subunit	Dshi_4051	0.0106035	0.00225037	0.962164	0.976528
DSHI_RS19055	heme lyase CcmF/NrfE family subunit	Dshi_3775	0.0102972	0.00188245	0.965393	0.978186
DSHI_RS05970	N-acetylmuramoyl-L-alanine amidase	Dshi_1169	0.0100923	0.00214649	0.963047	0.976528
DSHI_RS15240	ABC transporter substrate-binding protein	Dshi_3003	0.00989374	0.00244994	0.960523	0.975646
DSHI_RS01660	ribonuclease P protein component	Dshi_0332	0.00933844	0.000687668	0.979079	0.987688
DSHI_RS13400	hypothetical protein	Dshi_2640	0.0086361	0.000295837	0.986277	0.990596
DSHI_RS09305	hypothetical protein	Dshi_1823	0.00654121	0.000698034	0.978922	0.987688
DSHI_RS09500	pentapeptide repeat-containing protein	Dshi_1862	0.00648633	0.000378621	0.984476	0.989812
DSHI_RS00725	3-mercaptopyruvate sulfurtransferase	Dshi_0146	0.00546389	0.000694698	0.978972	0.987688
DSHI_RS09795	HAMP domain-containing protein	Dshi_1921	0.00504882	0.000425242	0.983548	0.989441
DSHI_RS02560	molecular chaperone TorD family protein	Dshi_0502	0.00492339	0.000468209	0.982737	0.989441
DSHI_RS09230	dihydrolipoyl dehydrogenase	Dshi_1811	0.00448509	0.000560863	0.981106	0.988286
DSHI_RS19580	hypothetical protein		0.0044039	3.68942e-05	0.995154	0.996119
DSHI_RS03375	Crp/Fnr family transcriptional regulator	Dshi_0660	0.00377905	0.000432649	0.983405	0.989441
DSHI_RS01560	replication-associated recombination protein A	Dshi_0313	0.00261191	7.94315e-05	0.992889	0.994334
DSHI_RS11105	3-oxoacyl-[acyl-carrier-protein] reductase	Dshi_2182	0.00255884	8.48748e-05	0.992649	0.994334
DSHI_RS18135	RNA polymerase sigma-54 factor	Dshi_3584	0.00249779	0.000119292	0.991286	0.993645
DSHI_RS16685	hypothetical protein	Dshi_3292	0.00185456	4.73895e-05	0.994507	0.995713
DSHI_RS15375	F0F1 ATP synthase subunit A	Dshi_3030	0.00172725	9.04899e-05	0.99241	0.994334
DSHI_RS00320	enoyl-CoA hydratase/isomerase family protein		0.00111246	3.0853e-05	0.995568	0.996292
DSHI_RS04630	hypothetical protein	Dshi_0905	0.000975096	5.65508e-06	0.998103	0.998344
DSHI_RS11165	entericidin A/B family lipoprotein	Dshi_2195	0	0	1	1
DSHI_RS20535	AAA family ATPase	Dshi_4083	-0.0015044	2.44448e-05	0.996055	0.996538
DSHI_RS02385	hypothetical protein	Dshi_0466	-0.00254577	0.000120722	0.991234	0.993645
DSHI_RS17955	ATP-binding cassette domain-containing protein	Dshi_3548	-0.00274003	0.000200287	0.988708	0.992313
DSHI_RS12395	bifunctional rhamnulose-1-phosphate aldolase/short-chain dehydrogenase	Dshi_2436	-0.00305568	0.000114041	0.99148	0.993645
DSHI_RS15380	ATP synthase F0 subunit I	Dshi_3031	-0.00311923	0.000209618	0.988448	0.992294
DSHI_RS09615	ribonuclease D	Dshi_1887	-0.0033811	0.000347209	0.985133	0.989812
DSHI_RS05045	helix-turn-helix transcriptional regulator		-0.00369495	0.00016845	0.989645	0.99277
DSHI_RS18735	helix-turn-helix domain-containing protein	Dshi_3708	-0.00375795	0.000445803	0.983155	0.989441
DSHI_RS09270	pirin family protein	Dshi_1817	-0.00386969	0.000341461	0.985257	0.989812
DSHI_RS15720	OmpA family protein	Dshi_3101	-0.00405096	0.000368203	0.984691	0.989812
DSHI_RS21840	hypothetical protein		-0.00493243	0.000352858	0.985013	0.989812
DSHI_RS17960	glycerophosphoryl diester phosphodiesterase	Dshi_3549	-0.00544182	0.00061131	0.980275	0.988072
DSHI_RS02380	response regulator transcription factor	Dshi_0465	-0.00602538	0.000656769	0.979554	0.987688
DSHI_RS20080	type IV secretory system conjugative DNA transfer family protein	Dshi_3988	-0.00718482	0.00106138	0.974011	0.984197
DSHI_RS03570	TRAP transporter small permease	Dshi_0698	-0.010128	0.000561624	0.981093	0.988286
DSHI_RS16975	tRNA 2-selenouridine(34) synthase MnmH	Dshi_3349	-0.0104567	0.00205346	0.963856	0.977108
DSHI_RS10130	hypothetical protein	Dshi_1988	-0.0113186	0.000274468	0.986782	0.990862
DSHI_RS17095	DNA replication/repair protein RecF	Dshi_3375	-0.0127605	0.00505874	0.943298	0.963501
DSHI_RS19985	hypothetical protein	Dshi_3969	-0.0132551	0.00224162	0.962238	0.976528
DSHI_RS09075	aromatic ring-hydroxylating dioxygenase subunit alpha	Dshi_1782	-0.0136462	0.000687103	0.979088	0.987688
DSHI_RS08805	deoxyguanosinetriphosphate triphosphohydrolase	Dshi_1729	-0.0136833	0.00234575	0.961371	0.976267
DSHI_RS16730	branched-chain amino acid aminotransferase	Dshi_3301	-0.0143619	0.00530996	0.94191	0.963067
DSHI_RS04420	Lrp/AsnC ligand binding domain-containing protein	Dshi_0863	-0.0152161	0.00117962	0.972602	0.983559
DSHI_RS15920	LacI family DNA-binding transcriptional regulator	Dshi_3140	-0.0160523	0.00147222	0.969393	0.981516
DSHI_RS12435	4-hydroxythreonine-4-phosphate dehydrogenase PdxA	Dshi_2444	-0.0161595	0.00127607	0.971504	0.983172
DSHI_RS03780	Ppx/GppA family phosphatase	Dshi_0739	-0.016219	0.00933083	0.923047	0.950657
DSHI_RS13265	low molecular weight phosphotyrosine protein phosphatase	Dshi_2613	-0.0175985	0.00114317	0.973028	0.983749
DSHI_RS14890	F0F1 ATP synthase subunit gamma	Dshi_2935	-0.0184755	0.0055894	0.940404	0.962119
DSHI_RS00775	LrgB family protein	Dshi_0156	-0.0185457	0.00202551	0.964103	0.977118
DSHI_RS12000	LysE family translocator	Dshi_2358	-0.0187233	0.00122242	0.972109	0.983541
DSHI_RS21875	tRNA uridine-5-carboxymethylaminomethyl(34) synthesis GTPase MnmE	Dshi_3454	-0.0190103	0.0101876	0.919603	0.94926
DSHI_RS18880	IS110 family transposase	Dshi_3738	-0.0197402	0.00724814	0.932153	0.95697
DSHI_RS14865	2-hydroxychromene-2-carboxylate isomerase	Dshi_2930	-0.021026	0.00788996	0.929221	0.954653
DSHI_RS07980	TrkH family potassium uptake protein	Dshi_1568	-0.0210962	0.00531061	0.941906	0.963067
DSHI_RS09555	TetR/AcrR family transcriptional regulator	Dshi_1874	-0.0213818	0.000777407	0.977756	0.987321
DSHI_RS03805	proline--tRNA ligase	Dshi_0744	-0.0214311	0.01204	0.912626	0.944656
DSHI_RS10695	DEAD/DEAH box helicase family protein	Dshi_2101	-0.0234961	0.013152	0.908697	0.942243
DSHI_RS15435	tRNA pseudouridine(55) synthase TruB	Dshi_3042	-0.0238466	0.00690934	0.933754	0.95744
DSHI_RS05180	transcriptional repressor	Dshi_1011	-0.0246552	0.00695867	0.933519	0.95744
DSHI_RS00315	SDR family oxidoreductase	Dshi_0066	-0.0254524	0.0128071	0.909897	0.942777
DSHI_RS09825	fructose-6-phosphate aldolase	Dshi_1927	-0.0258805	0.00978489	0.921203	0.949487
DSHI_RS14870	ribose-phosphate pyrophosphokinase	Dshi_2931	-0.0262027	0.00667228	0.934898	0.957903
DSHI_RS22270	hypothetical protein	Dshi_1697	-0.0263025	0.0191972	0.889802	0.930668
DSHI_RS21945	IS5 family transposase		-0.0268212	0.000118877	0.991301	0.993645
DSHI_RS05160	3-oxoadipate enol-lactonase	Dshi_1007	-0.0269226	0.00861387	0.926054	0.952383
DSHI_RS04760	cation:proton antiporter	Dshi_0930	-0.0269234	0.00688971	0.933848	0.95744
DSHI_RS15280	ABC transporter substrate-binding protein	Dshi_3011	-0.0276696	0.0187079	0.891207	0.931375
DSHI_RS09405	adenylosuccinate lyase	Dshi_1842	-0.0284769	0.015334	0.901449	0.937317
DSHI_RS10570	MBL fold metallo-hydrolase	Dshi_2077	-0.0284968	0.00488615	0.944272	0.963939
DSHI_RS13990	flavin reductase family protein	Dshi_2755	-0.0289342	0.00961378	0.921893	0.949724
DSHI_RS18215	L,D-transpeptidase	Dshi_3598	-0.02937	0.0172198	0.895598	0.933819
DSHI_RS07485	hypothetical protein	Dshi_1470	-0.0299642	0.0238988	0.877143	0.920621
DSHI_RS13350	methylmalonyl-CoA epimerase	Dshi_2630	-0.0303983	0.0108075	0.917202	0.947018
DSHI_RS11335	polyhydroxyalkanoate synthesis repressor PhaR	Dshi_2230	-0.0307853	0.0166055	0.897466	0.934587
DSHI_RS11050	DUF3168 domain-containing protein	Dshi_2171	-0.0316851	0.00111448	0.973368	0.983853
DSHI_RS18785	AraC family transcriptional regulator	Dshi_3718	-0.0321292	0.0334737	0.854831	0.905954
DSHI_RS04875	redox-regulated ATPase YchF	Dshi_0954	-0.0331631	0.0183436	0.892265	0.931694
DSHI_RS01570	RluA family pseudouridine synthase	Dshi_0315	-0.034191	0.0178276	0.893782	0.932567
DSHI_RS16940	aminoacyl-tRNA hydrolase	Dshi_3342	-0.0343163	0.0112962	0.915357	0.946404
DSHI_RS16440	proteasome-type protease	Dshi_3245	-0.0347072	0.0235372	0.878068	0.921358
DSHI_RS20210	ParB/RepB/Spo0J family partition protein	Dshi_4015	-0.0358684	0.00474881	0.94506	0.964447
DSHI_RS08605	cobalt-precorrin-6A reductase	Dshi_1690	-0.0362655	0.00508838	0.943133	0.963501
DSHI_RS01735	EVE domain-containing protein	Dshi_0346	-0.0374616	0.00503466	0.943433	0.963501
DSHI_RS06120	inositol monophosphatase	Dshi_1199	-0.0375526	0.0177611	0.893979	0.932567
DSHI_RS08025	bifunctional 2-C-methyl-D-erythritol 4-phosphate cytidylyltransferase/2-C-methyl-D-erythritol 2,4-cyclodiphosphate synthase	Dshi_1577	-0.037799	0.0277305	0.867744	0.914269
DSHI_RS15045	3-methyl-2-oxobutanoate hydroxymethyltransferase	Dshi_2966	-0.0380752	0.00724447	0.93217	0.95697
DSHI_RS09835	tyrosine recombinase XerC	Dshi_5002	-0.038349	0.0144005	0.904482	0.939382
DSHI_RS02860	imelysin family protein	Dshi_0565	-0.0389637	0.0045478	0.946234	0.96503
DSHI_RS16690	hypothetical protein	Dshi_3293	-0.0398714	0.0309345	0.860387	0.910333
DSHI_RS00110	ribonuclease HII	Dshi_0023	-0.0403079	0.0246669	0.8752	0.919283
DSHI_RS01430	50S ribosomal protein L22	Dshi_0287	-0.0405838	0.0456659	0.830784	0.887108
DSHI_RS11830	DUF4345 family protein		-0.0406857	0.00319856	0.954899	0.971367
DSHI_RS10590	cytochrome c	Dshi_2081	-0.0411814	0.0129974	0.909233	0.942562
DSHI_RS11090	endolytic transglycosylase MltG	Dshi_2179	-0.0420268	0.0285286	0.865872	0.913463
DSHI_RS05550	YbaK/EbsC family protein	Dshi_1085	-0.0422523	0.014424	0.904404	0.939382
DSHI_RS07925	DsbA family oxidoreductase	Dshi_1557	-0.0434696	0.0313222	0.859523	0.90976
DSHI_RS19640	GMC family oxidoreductase	Dshi_3895	-0.0439127	0.0219966	0.882096	0.924879
DSHI_RS07085	DUF2155 domain-containing protein		-0.0445521	0.0145926	0.90385	0.939339
DSHI_RS18145	lipopolysaccharide transport periplasmic protein LptA	Dshi_3586	-0.0446959	0.0362518	0.848996	0.900464
DSHI_RS12255	thiol:disulfide oxidoreductase	Dshi_2407	-0.0451657	0.030881	0.860506	0.910333
DSHI_RS13420	tRNA-binding protein	Dshi_2644	-0.0455131	0.00873997	0.925516	0.952383
DSHI_RS03460	serine hydrolase	Dshi_0676	-0.046298	0.00660383	0.935232	0.957903
DSHI_RS08835	agmatinase	Dshi_1735	-0.0470523	0.0408547	0.839819	0.894175
DSHI_RS14305	HAD-IA family hydrolase	Dshi_2818	-0.0477695	0.0439545	0.833938	0.889444
DSHI_RS14375	penicillin-binding protein activator	Dshi_2832	-0.0478505	0.0512107	0.82097	0.879094
DSHI_RS02280	hypothetical protein	Dshi_0445	-0.0478694	0.0110607	0.916241	0.9465
DSHI_RS07435	50S ribosomal protein L21	Dshi_1460	-0.047977	0.0422318	0.837179	0.892285
DSHI_RS05370	SDR family oxidoreductase	Dshi_1049	-0.0484938	0.00969668	0.921558	0.949616
DSHI_RS00060	GNAT family N-acetyltransferase	Dshi_0013	-0.0493651	0.0111127	0.916045	0.9465
DSHI_RS00510	S-(hydroxymethyl)glutathione dehydrogenase/class III alcohol dehydrogenase	Dshi_0103	-0.0501288	0.0628675	0.80202	0.866442
DSHI_RS06170	transglycosylase SLT domain-containing protein	Dshi_1208	-0.0505577	0.0182912	0.892418	0.931694
DSHI_RS16375	DUF2794 domain-containing protein	Dshi_3232	-0.0506224	0.0584334	0.808989	0.870346
DSHI_RS15505	ATP-binding cassette domain-containing protein	Dshi_3056	-0.0522303	0.0198174	0.888048	0.929704
DSHI_RS19380	NADP-specific glutamate dehydrogenase	Dshi_3841	-0.0522754	0.0540742	0.81612	0.874946
DSHI_RS03100	NIPSNAP family protein	Dshi_0611	-0.0522831	0.0389746	0.843499	0.896492
DSHI_RS13580	response regulator	Dshi_2676	-0.0527082	0.0687999	0.793092	0.859947
DSHI_RS04255	uracil phosphoribosyltransferase	Dshi_0831	-0.0538688	0.0663075	0.796791	0.862715
DSHI_RS11280	cold-shock protein	Dshi_2219	-0.0540199	0.0297255	0.863115	0.911736
DSHI_RS15125	hypothetical protein	Dshi_2982	-0.0547757	0.0557935	0.813273	0.873116
DSHI_RS04625	hypothetical protein	Dshi_5007	-0.0550068	0.0307252	0.860855	0.910469
DSHI_RS15705	hypothetical protein	Dshi_3098	-0.0565398	0.0135907	0.907194	0.941618
DSHI_RS04480	IS3-like element ISDsh2 family transposase	Dshi_0876	-0.0566059	0.00101974	0.974525	0.984299
DSHI_RS12355	sigma-70 family RNA polymerase sigma factor	Dshi_2428	-0.0566844	0.0536232	0.816875	0.875162
DSHI_RS05460	superoxide dismutase	Dshi_1067	-0.057032	0.113725	0.735942	0.815979
DSHI_RS06590	glutamine--fructose-6-phosphate transaminase (isomerizing)	Dshi_1293	-0.0570994	0.076213	0.782497	0.853146
DSHI_RS02990	uracil-DNA glycosylase	Dshi_0588	-0.0572419	0.0128967	0.909584	0.942688
DSHI_RS08515	Ppx/GppA family phosphatase	Dshi_1673	-0.057566	0.0654893	0.798021	0.863354
DSHI_RS11005	DUF2793 domain-containing protein	Dshi_2162	-0.0583349	0.0167525	0.897016	0.934354
DSHI_RS09700	alginate biosynthesis protein algJ	Dshi_1903	-0.0584299	0.00828902	0.927458	0.953353
DSHI_RS19665	SDR family oxidoreductase	Dshi_3900	-0.0585089	0.0115971	0.914242	0.945854
DSHI_RS08430	metal ABC transporter permease	Dshi_1656	-0.0600103	0.119654	0.72941	0.811132
DSHI_RS07635	outer membrane protein assembly factor BamA	Dshi_1499	-0.0602433	0.139291	0.708987	0.794411
DSHI_RS01500	50S ribosomal protein L18	Dshi_0301	-0.0618821	0.0560216	0.812898	0.872941
DSHI_RS05170	beta-ketoacyl-ACP synthase I	Dshi_1009	-0.0622409	0.0969306	0.755545	0.832793
DSHI_RS12550	hypothetical protein	Dshi_2467	-0.0624926	0.0804411	0.776701	0.848412
DSHI_RS12985	phage late control D family protein	Dshi_2556	-0.0634367	0.00860575	0.926089	0.952383
DSHI_RS11480	hypothetical protein	Dshi_2259	-0.063681	0.0892723	0.765104	0.839297
DSHI_RS14345	hypothetical protein		-0.0637761	0.013527	0.90741	0.941618
DSHI_RS02915	hemin-degrading factor	Dshi_0574	-0.0647433	0.0132921	0.908214	0.942215
DSHI_RS07945	transcription-repair coupling factor	Dshi_1561	-0.0650529	0.123087	0.72571	0.808978
DSHI_RS07815	phosphate ABC transporter permease PstA	Dshi_1535	-0.065607	0.0277196	0.86777	0.914269
DSHI_RS19060	DsbE family thiol:disulfide interchange protein	Dshi_3776	-0.0663956	0.0116907	0.913898	0.945735
DSHI_RS11895	hypothetical protein	Dshi_2338	-0.0667099	0.0720266	0.788409	0.857202
DSHI_RS17135	rhomboid family intramembrane serine protease	Dshi_3383	-0.0667173	0.0849012	0.770762	0.843264
DSHI_RS21940	hypothetical protein	Dshi_3756	-0.0669694	0.146392	0.702007	0.788986
DSHI_RS04080	aspartate aminotransferase family protein	Dshi_0798	-0.0670801	0.0927346	0.760729	0.836498
DSHI_RS06825	sodium:proline symporter	Dshi_1340	-0.0672169	0.0765997	0.781959	0.852802
DSHI_RS22025	hypothetical protein	Dshi_4032	-0.0674877	0.147114	0.701309	0.78859
DSHI_RS10930	DMT family transporter	Dshi_2148	-0.0675592	0.0332694	0.85527	0.906186
DSHI_RS01110	elongation factor Tu	Dshi_0223	-0.0680907	0.113163	0.736572	0.816238
DSHI_RS03655	EamA family transporter	Dshi_0714	-0.0685239	0.0585016	0.80888	0.870346
DSHI_RS15840	response regulator transcription factor	Dshi_3124	-0.0687371	0.0163681	0.898198	0.934878
[truncated: 2,285 more rows]
