# Supplementary material for: Engineered Marine Biofilms for Ocean Environment Monitoring
Source: ACS Synth Biol. 2025 Jun 23;14(7):2797–809. doi: 10.1021/acssynbio.5c00192 (PMC12281610; doi:10.1021/acssynbio.5c00192)
Supplement: Supplementary file 3 [file sb5c00192_si_003.zip]

Archive with 15 entries (14 files):
- Supplementary File S2.- Plasmid sequences/
- Supplementary File S2.- Plasmid sequences/pBBR1MCS-2.gb
- Supplementary File S2.- Plasmid sequences/pDS_OxyA.gb
- Supplementary File S2.- Plasmid sequences/pDS_OxyB.gb
- Supplementary File S2.- Plasmid sequences/pDS_P(aphII)-dsCsgA-Mfp3-A.gb
- Supplementary File S2.- Plasmid sequences/pDS_P(aphII)-dsCsgA-Mfp3-S.gb
- Supplementary File S2.- Plasmid sequences/pDS_P(aphII)-dsCsgA-Mfp3-SP.gb
- Supplementary File S2.- Plasmid sequences/pDS_P(dsCsgA)-dsCsgA-Mfp3-A.gb
- Supplementary File S2.- Plasmid sequences/pDS_P(dsCsgA)-dsCsgA-Mfp3-S.gb
- Supplementary File S2.- Plasmid sequences/pDS_P(dsCsgA)-dsCsgA-Mfp3-SP.gb
- Supplementary File S2.- Plasmid sequences/pDS_Recording.gb
- Supplementary File S2.- Plasmid sequences/pDS_Temp.gb
- Supplementary File S2.- Plasmid sequences/pDS_TempRecording.gb
- Supplementary File S2.- Plasmid sequences/pDS_Tyrosinase.gb
- Supplementary File S2.- Plasmid sequences/desktop.ini
