# Supplementary material for: Engineered Marine Biofilms for Ocean Environment Monitoring
Source: ACS Synth Biol. 2025 Jun 23;14(7):2797–809. doi: 10.1021/acssynbio.5c00192 (PMC12281610; doi:10.1021/acssynbio.5c00192)
Supplement: Supplementary file 3 [file sb5c00192_si_003.zip › Supplementary File S2.- Plasmid sequences/pDS_OxyA.gb]

LOCUS       pDS_OxyA                5097 bp ds-DNA     circular     17-JUL-2024
DEFINITION  .
FEATURES             Location/Qualifiers
     CDS             508..1170
                     /label="pBBR1 Rep"
                     /ApEinfo_revcolor="#993366"
                     /ApEinfo_fwdcolor="#993366"
     misc_feature    complement(1851..1868)
                     /label="His tag"
                     /ApEinfo_revcolor="#75c6a9"
                     /ApEinfo_fwdcolor="#75c6a9"
     CDS             complement(1851..1868)
                     /label="Translation 1868-1851"
                     /translation="HHHHHH"
     misc_feature    complement(2004..2414)
                     /label="EcFBFP (same as fbFPs paper [doi.org/10.1038/nbt1293])"
                     /ApEinfo_revcolor="#b1ff67"
                     /ApEinfo_fwdcolor="#b1ff67"
     CDS             complement(2004..2414)
                     /label="Translation 2414-2004"
                     /translation="MASFQSFGIPGQLEVIKKALDHVRVGVVITDPALEDNPIVYVNQGFVQMTGYETEEILGKNARFLQGKHTDPAEVDNIRTALQNKEPVTVQIQNYKKDGTMFWNELNIDPMEIEDKTYFVGIQNDITKQKEYEKLL*"
     misc_feature    2425..2431
                     /label="RBS"
                     /ApEinfo_revcolor="#b1ff67"
                     /ApEinfo_fwdcolor="#b1ff67"
     misc_feature    2464..2515
                     /label="fnrL-Promoter"
                     /ApEinfo_revcolor="#d59687"
                     /ApEinfo_fwdcolor="#d59687"
     misc_feature    2498..2511
                     /label="fnrL TF Binfing Site for fnrL"
                     /ApEinfo_revcolor="#c6c9d1"
                     /ApEinfo_fwdcolor="#c6c9d1"
     misc_feature    complement(2498..2511)
                     /label="fnrL TF Binfing Site for hemN2"
                     /ApEinfo_revcolor="#ff9ccd"
                     /ApEinfo_fwdcolor="#ff9ccd"
     misc_feature    2506..2525
                     /label="overlap"
                     /ApEinfo_revcolor="#b1ff67"
                     /ApEinfo_fwdcolor="#b1ff67"
     misc_feature    complement(2585..3274)
                     /label="CAT"
                     /ApEinfo_revcolor="#f58a5e"
                     /ApEinfo_fwdcolor="#f58a5e"
     CDS             complement(2585..3274)
                     /label="Translation 3274-2585"
                     /translation="MEKKITGYTTVDISQWHRKEHFEAFQSVAQCTYNQTVQLDITAFLKTVKKNKHKFYPAFIHILARLMNAHPEFRMAMKDGELVIWDSVHPCYTVFHEQTETFSSLWSEYHDDFRQFLHIYSQDVACYGENLAYFPKGFIENMFFVSANPWVSFTSFDLNVANMDNFFAPVFTMGKYYTQGDKVLMPLAIQVHHAVCDGFHVGRMLNELQQFLCMRPIRKPPLPARWPIH*"
     misc_feature    3546..4609
                     /label="MOB"
                     /ApEinfo_revcolor="#9eafd2"
                     /ApEinfo_fwdcolor="#9eafd2"
     rep_origin      4833..507
                     /label="pBBR1 oriV"
                     /ApEinfo_revcolor="#ffef86"
                     /ApEinfo_fwdcolor="#ffef86"
ORIGIN
        1 cgcgcagcga ccgcgcagcg gcttggcctt gacgcgcctg gaacgaccca agcctatgcg
       61 agtgggggca gtcgaagggc gaagcccgcc cgcctgcccc ccgagcctca cggcggcgag
      121 tgcgggggtt ccaagggggc agcgccacct tgggcaaggc cgaaggccgc gcagtcgatc
      181 aacaagcccc ggaggggcca ctttttgccg gagggggagc cgcgccgaag gcgtggggga
      241 accccgcagg ggtgcccttc tttgggcacc aaagaactag atatagggcg aaatgcgaaa
      301 gacttaaaaa tcaacaactt aaaaaagggg ggtacgcaac agctcattgc ggcacccccc
      361 gcaatagctc attgcgtagg ttaaagaaaa tctgtaattg actgccactt ttacgcaacg
      421 cataattgtt gtcgcgctgc cgaaaagttg cagctgattg cgcatggtgc cgcaaccgtg
      481 cggcacccct accgcatgga gataagcatg gccacgcagt ccagagaaat cggcattcaa
      541 gccaagaaca agcccggtca ctgggtgcaa acggaacgca aagcgcatga ggcgtgggcc
      601 gggcttattg cgaggaaacc cacggcggca atgctgctgc atcacctcgt ggcgcagatg
      661 ggccaccaga acgccgtggt ggtcagccag aagacacttt ccaagctcat cggacgttct
      721 ttgcggacgg tccaatacgc agtcaaggac ttggtggccg agcgctggat ctccgtcgtg
      781 aagctcaacg gccccggcac cgtgtcggcc tacgtggtca atgaccgcgt ggcgtggggc
      841 cagccccgcg accagttgcg cctgtcggtg ttcagtgccg ccgtggtggt tgatcacgac
      901 gaccaggacg aatcgctgtt ggggcatggc gacctgcgcc gcatcccgac cctgtatccg
      961 ggcgagcagc aactaccgac cggccccggc gaggagccgc ccagccagcc cggcattccg
     1021 ggcatggaac cagacctgcc agccttgacc gaaacggagg aatgggaacg gcgcgggcag
     1081 cagcgcctgc cgatgcccga tgagccgtgt tttctggacg atggcgagcc gttggagccg
     1141 ccgacacggg tcacgctgcc gcgccggtag cacttgggtt gcgcagcaac ccgtaagtgc
     1201 gctgttccag actatcggct gtagccgcct cgccgcccta taccttgtct gcctccccgc
     1261 gttgcgtcgc ggtgcatgga gccgggccac ctcgacctga atggaagccg gcggcacctc
     1321 gctaacggat tcaccgtttt tatcaggctc tgggaggcag aataaatgat catatcgtca
     1381 attattacct ccacggggag agcctgagca aactggcctc aggcatttga gaagcacacg
     1441 gtcacactgc ttccggtagt caataaaccg gtaaaccagc aatagacata agcggctatt
     1501 taacgaccct gccctgaacc gacgaccggg tcgaatttgc tttcgaattt ctgccattca
     1561 tccgcttatt atcacttatt caggcgtagc aaccaggcgt ttaagggcac caataactgc
     1621 cttaaaaaaa ttacgccccg ccctgccact catcgcagta cggcctattg gttaaaaaat
     1681 gagctgattt aacaaaaatt taacgcgaat tttacggata tagttcctcc tttcagcaaa
     1741 aaacccctca agacccgttt agaggcccca aggggttatg ctagttattg ctcagcggtg
     1801 gcagcagcca actcagcttc ctttcgggct ttgttagcag ccggatctca gtggtggtgg
     1861 tggtggtgct cgagtgcggc cgcaagcttg tcgacggagc tcgaattcgg atccgaatta
     1921 attccgatat ccatggccat cgccggctgg gcagcgagga gcagcagacc agcagcagcg
     1981 gtcggcagca ggtatttcat atgTTAGAGC AGCTTTTCAT ATTCCTTCTG CTTGGTGATG
     2041 TCGTTCTGGA TGCCGACGAA ATACGTCTTA TCCTCGATTT CCATCGGATC GATGTTCAGT
     2101 TCGTTCCAGA ACATCGTGCC GTCCTTCTTG TAGTTCTGGA TCTGCACGGT GACCGGTTCT
     2161 TTATTTTGCA GCGCGGTGCG GATGTTGTCC ACTTCCGCCG GATCGGTGTG CTTCCCCTGG
     2221 AGGAAGCGCG CGTTCTTGCC CAGGATTTCC TCGGTCTCGT AGCCGGTCAT CTGCACGAAG
     2281 CCCTGGTTCA CGTAGACGAT CGGGTTATCT TCCAGCGCGG GATCGGTGAT GACCACGCCG
     2341 ACGCGCACGT GATCCAGCGC CTTCTTGATG ACTTCCAGCT GGCCCGGAAT GCCGAACGAC
     2401 TGGAACGACG CCATcatatg tatatctcct tcttaaagtt aaacaaaatt atttctagag
     2461 gggGCGACTA CGGTGAGGTA TCTGCGCATA CGCGTCCTTG ACCCAGATCA ATCCAtgaac
     2521 tcacattaat tgcgttgcgc tcactgcccg ctttccagtc gggaaacctg tcgtgccagc
     2581 tgcattaatg aatcggccaa cgcgcgggga gaggcggttt gcgtattggg cgcatgcata
     2641 aaaactgttg taattcatta agcattctgc cgacatggaa gccatcacaa acggcatgat
     2701 gaacctgaat cgccagcggc atcagcacct tgtcgccttg cgtataatat ttgcccatgg
     2761 tgaaaacggg ggcgaagaag ttgtccatat tggccacgtt taaatcaaaa ctggtgaaac
     2821 tcacccaggg attggctgag acgaaaaaca tattctcaat aaacccttta gggaaatagg
     2881 ccaggttttc accgtaacac gccacatctt gcgaatatat gtgtagaaac tgccggaaat
     2941 cgtcgtggta ttcactccag agcgatgaaa acgtttcagt ttgctcatgg aaaacggtgt
     3001 aacaagggtg aacactatcc catatcacca gctcaccgtc tttcattgcc atacggaatt
     3061 ccggatgagc attcatcagg cgggcaagaa tgtgaataaa ggccggataa aacttgtgct
     3121 tatttttctt tacggtcttt aaaaaggccg taatatccag ctgaacggtc tggttatagg
     3181 tacattgagc aactgactga aatgcctcaa aatgttcttt acgatgccat tgggatatat
     3241 caacggtggt atatccagtg atttttttct ccattttagc ttccttagct cctgaaaatc
     3301 tcgataactc aaaaaatacg cccggtagtg atcttatttc attatggtga aagttggaac
     3361 ctcttacgtg ccgatcaacg tctcattttc gccaaaagtt ggcccagggc ttcccggtat
     3421 caacagggac accaggattt atttattctg cgaagtgatc ttccgtcaca ggtatttatt
     3481 cgaagacgaa agggcctcgt gatacgccta tttttatagg ttaatgatcg ccatgtaagc
     3541 ccactgcaag ctacctgctt tctctttgcg cttgcgtttt cccttgtcca gatagcccag
     3601 tagctgacat tcatcccagg tggcactttt cggggaaatg tgcgcgcccg cgttcctgct
     3661 ggcgctgggc ctgtttctgg cgctggactt cccgctgttc cgtcagcagc ttttcgccca
     3721 cggccttgat gatcgcggcg gccttggcct gcatatcccg attcaacggc cccagggcgt
     3781 ccagaacggg cttcaggcgc tcccgaaggt ctcgggccgt ctcttgggct tgatcggcct
     3841 tcttgcgcat ctcacgcgct cctgcggcgg cctgtagggc aggctcatac ccctgccgaa
     3901 ccgcttttgt cagccggtcg gccacggctt ccggcgtctc aacgcgcttt gagattccca
     3961 gcttttcggc caatccctgc ggtgcatagg cgcgtggctc gaccgcttgc gggctgatgg
     4021 tgacgtggcc cactggtggc cgctccaggg cctcgtagaa cgcctgaatg cgcgtgtgac
     4081 gtgccttgct gccctcgatg ccccgttgca gccctagatc ggccacagcg gccgcaaacg
     4141 tggtctggtc gcgggtcatc tgcgctttgt tgccgatgaa ctccttggcc gacagcctgc
     4201 cgtcctgcgt cagcggcacc acgaacgcgg tcatgtgcgg gctggtttcg tcacggtgga
     4261 tgctggccgt cacgatgcga tccgccccgt acttgtccgc cagccacttg tgcgccttct
     4321 cgaagaacgc cgcctgctgt tcttggctgg ccgacttcca ccattccggg ctggccgtca
     4381 tgacgtactc gaccgccaac acagcgtcct tgcgccgctt ctctggcagc aactcgcgca
     4441 gtcggcccat cgcttcatcg gtgctgctgg ccgcccagtg ctcgttctct ggcgtcctgc
     4501 tggcgtcagc gttgggcgtc tcgcgctcgc ggtaggcgtg cttgagactg gccgccacgt
     4561 tgcccatttt cgccagcttc ttgcatcgca tgatcgcgta tgccgccatg cctgcccctc
     4621 ccttttggtg tccaaccggc tcgacggggg cagcgcaagg cggtgcctcc ggcgggccac
     4681 tcaatgcttg agtatactca ctagactttg cttcgcaaag tcgtgaccgc ctacggcggc
     4741 tgcggcgccc tacgggcttg ctctccgggc ttcgccctgc gcggtcgctg cgctcccttg
     4801 ccagcccgtg gatatgtgga cgatggccgc gagcggccac cggctggctc gcttcgctcg
     4861 gcccgtggac aaccctgctg gacaagctga tggacaggct gcgcctgccc acgagcttga
     4921 ccacagggat tgcccaccgg ctacccagcc ttcgaccaca tacccaccgg ctccaactgc
     4981 gcggcctgcg gccttgcccc atcaattttt ttaattttct ctggggaaaa gcctccggcc
     5041 tgcggcctgc gcgcttcgct tgccggttgg acaccaagtg gaaggcgggt caaggct
//
