# Supplementary material for: Engineered Marine Biofilms for Ocean Environment Monitoring
Source: ACS Synth Biol. 2025 Jun 23;14(7):2797–809. doi: 10.1021/acssynbio.5c00192 (PMC12281610; doi:10.1021/acssynbio.5c00192)
Supplement: Supplementary file 3 [file sb5c00192_si_003.zip › Supplementary File S2.- Plasmid sequences/pDS_OxyB.gb]

LOCUS       pDS_OxyB                6063 bp ds-DNA     circular     17-JUL-2024
DEFINITION  .
FEATURES             Location/Qualifiers
     CDS             508..1170
                     /label="pBBR1 Rep"
                     /ApEinfo_revcolor="#993366"
                     /ApEinfo_fwdcolor="#993366"
     misc_feature    complement(2004..2414)
                     /label="EcFBFP (same as fbFPs paper [doi.org/10.1038/nbt1293])"
                     /ApEinfo_revcolor="#b1ff67"
                     /ApEinfo_fwdcolor="#b1ff67"
     CDS             complement(2004..2414)
                     /label="Translation 2414-2004"
                     /translation="MASFQSFGIPGQLEVIKKALDHVRVGVVITDPALEDNPIVYVNQGFVQMTGYETEEILGKNARFLQGKHTDPAEVDNIRTALQNKEPVTVQIQNYKKDGTMFWNELNIDPMEIEDKTYFVGIQNDITKQKEYEKLL*"
     misc_feature    2425..2431
                     /label="RBS"
                     /ApEinfo_revcolor="#b1ff67"
                     /ApEinfo_fwdcolor="#b1ff67"
     misc_feature    2464..2515
                     /label="fnrL-Promoter"
                     /ApEinfo_revcolor="#d59687"
                     /ApEinfo_fwdcolor="#d59687"
     misc_feature    2498..2511
                     /label="fnrL TF Binfing Site for fnrL"
                     /ApEinfo_revcolor="#c6c9d1"
                     /ApEinfo_fwdcolor="#c6c9d1"
     misc_feature    complement(2498..2511)
                     /label="fnrL TF Binfing Site for hemN2"
                     /ApEinfo_revcolor="#ff9ccd"
                     /ApEinfo_fwdcolor="#ff9ccd"
     misc_feature    2516..2704
                     /label="aphII-P region"
                     /ApEinfo_revcolor="#85dae9"
                     /ApEinfo_fwdcolor="#85dae9"
     misc_feature    2564..2613
                     /label="aphII-Promoter"
                     /ApEinfo_revcolor="#85dae9"
                     /ApEinfo_fwdcolor="#85dae9"
     CDS             2702..2734
                     /label="Translation 2702-2734"
                     /translation="MIEQDGLHAGS"
     misc_feature    2705..2734
                     /label="aphII (31bp fragment)"
                     /ApEinfo_revcolor="#85dae9"
                     /ApEinfo_fwdcolor="#85dae9"
     misc_feature    2735..3481
                     /label="fnrL (without ATG)"
                     /ApEinfo_revcolor="#d59687"
                     /ApEinfo_fwdcolor="#d59687"
     CDS             2735..3481
                     /label="Translation 2735-3481"
                     /translation="PATSQAIQISKDCSDCPIRYRAVCARCETDEMELLESMKYYRDFEAGQTIVWAGDELNFVASVVDGIASLSQTMEDGRRQMVGLLLPSDFLGRPGRTIASYDVTASTAVTLCCFRRGPFEQMMNTTPHIAQRLLEMTLDELDAAREWMLLLGRKTAREKIASLIAIIARRNAAIAQHDHRSAFTFELPMTREAMADYLGLTLETVSRQVSALKRDGVIELRGKREVTIPDFFRLMDETGDDADGGPLV*"
     misc_feature    complement(3551..4240)
                     /label="CAT"
                     /ApEinfo_revcolor="#f58a5e"
                     /ApEinfo_fwdcolor="#f58a5e"
     CDS             complement(3551..4240)
                     /label="Translation 4240-3551"
                     /translation="MEKKITGYTTVDISQWHRKEHFEAFQSVAQCTYNQTVQLDITAFLKTVKKNKHKFYPAFIHILARLMNAHPEFRMAMKDGELVIWDSVHPCYTVFHEQTETFSSLWSEYHDDFRQFLHIYSQDVACYGENLAYFPKGFIENMFFVSANPWVSFTSFDLNVANMDNFFAPVFTMGKYYTQGDKVLMPLAIQVHHAVCDGFHVGRMLNELQQFLCMRPIRKPPLPARWPIH*"
     misc_feature    4512..5575
                     /label="MOB"
                     /ApEinfo_revcolor="#9eafd2"
                     /ApEinfo_fwdcolor="#9eafd2"
     rep_origin      5799..507
                     /label="pBBR1 oriV"
                     /ApEinfo_revcolor="#ffef86"
                     /ApEinfo_fwdcolor="#ffef86"
ORIGIN
        1 cgcgcagcga ccgcgcagcg gcttggcctt gacgcgcctg gaacgaccca agcctatgcg
       61 agtgggggca gtcgaagggc gaagcccgcc cgcctgcccc ccgagcctca cggcggcgag
      121 tgcgggggtt ccaagggggc agcgccacct tgggcaaggc cgaaggccgc gcagtcgatc
      181 aacaagcccc ggaggggcca ctttttgccg gagggggagc cgcgccgaag gcgtggggga
      241 accccgcagg ggtgcccttc tttgggcacc aaagaactag atatagggcg aaatgcgaaa
      301 gacttaaaaa tcaacaactt aaaaaagggg ggtacgcaac agctcattgc ggcacccccc
      361 gcaatagctc attgcgtagg ttaaagaaaa tctgtaattg actgccactt ttacgcaacg
      421 cataattgtt gtcgcgctgc cgaaaagttg cagctgattg cgcatggtgc cgcaaccgtg
      481 cggcacccct accgcatgga gataagcatg gccacgcagt ccagagaaat cggcattcaa
      541 gccaagaaca agcccggtca ctgggtgcaa acggaacgca aagcgcatga ggcgtgggcc
      601 gggcttattg cgaggaaacc cacggcggca atgctgctgc atcacctcgt ggcgcagatg
      661 ggccaccaga acgccgtggt ggtcagccag aagacacttt ccaagctcat cggacgttct
      721 ttgcggacgg tccaatacgc agtcaaggac ttggtggccg agcgctggat ctccgtcgtg
      781 aagctcaacg gccccggcac cgtgtcggcc tacgtggtca atgaccgcgt ggcgtggggc
      841 cagccccgcg accagttgcg cctgtcggtg ttcagtgccg ccgtggtggt tgatcacgac
      901 gaccaggacg aatcgctgtt ggggcatggc gacctgcgcc gcatcccgac cctgtatccg
      961 ggcgagcagc aactaccgac cggccccggc gaggagccgc ccagccagcc cggcattccg
     1021 ggcatggaac cagacctgcc agccttgacc gaaacggagg aatgggaacg gcgcgggcag
     1081 cagcgcctgc cgatgcccga tgagccgtgt tttctggacg atggcgagcc gttggagccg
     1141 ccgacacggg tcacgctgcc gcgccggtag cacttgggtt gcgcagcaac ccgtaagtgc
     1201 gctgttccag actatcggct gtagccgcct cgccgcccta taccttgtct gcctccccgc
     1261 gttgcgtcgc ggtgcatgga gccgggccac ctcgacctga atggaagccg gcggcacctc
     1321 gctaacggat tcaccgtttt tatcaggctc tgggaggcag aataaatgat catatcgtca
     1381 attattacct ccacggggag agcctgagca aactggcctc aggcatttga gaagcacacg
     1441 gtcacactgc ttccggtagt caataaaccg gtaaaccagc aatagacata agcggctatt
     1501 taacgaccct gccctgaacc gacgaccggg tcgaatttgc tttcgaattt ctgccattca
     1561 tccgcttatt atcacttatt caggcgtagc aaccaggcgt ttaagggcac caataactgc
     1621 cttaaaaaaa ttacgccccg ccctgccact catcgcagta cggcctattg gttaaaaaat
     1681 gagctgattt aacaaaaatt taacgcgaat tttacggata tagttcctcc tttcagcaaa
     1741 aaacccctca agacccgttt agaggcccca aggggttatg ctagttattg ctcagcggtg
     1801 gcagcagcca actcagcttc ctttcgggct ttgttagcag ccggatctca gtggtggtgg
     1861 tggtggtgct cgagtgcggc cgcaagcttg tcgacggagc tcgaattcgg atccgaatta
     1921 attccgatat ccatggccat cgccggctgg gcagcgagga gcagcagacc agcagcagcg
     1981 gtcggcagca ggtatttcat atgTTAGAGC AGCTTTTCAT ATTCCTTCTG CTTGGTGATG
     2041 TCGTTCTGGA TGCCGACGAA ATACGTCTTA TCCTCGATTT CCATCGGATC GATGTTCAGT
     2101 TCGTTCCAGA ACATCGTGCC GTCCTTCTTG TAGTTCTGGA TCTGCACGGT GACCGGTTCT
     2161 TTATTTTGCA GCGCGGTGCG GATGTTGTCC ACTTCCGCCG GATCGGTGTG CTTCCCCTGG
     2221 AGGAAGCGCG CGTTCTTGCC CAGGATTTCC TCGGTCTCGT AGCCGGTCAT CTGCACGAAG
     2281 CCCTGGTTCA CGTAGACGAT CGGGTTATCT TCCAGCGCGG GATCGGTGAT GACCACGCCG
     2341 ACGCGCACGT GATCCAGCGC CTTCTTGATG ACTTCCAGCT GGCCCGGAAT GCCGAACGAC
     2401 TGGAACGACG CCATcatatg tatatctcct tcttaaagtt aaacaaaatt atttctagag
     2461 gggGCGACTA CGGTGAGGTA TCTGCGCATA CGCGTCCTTG ACCCAGATCA ATCCAgcgca
     2521 acgcaattaa tgtgagttag ctcactcatt aggcacccca ggcccggaat tgccagctgg
     2581 ggcgccctct ggtaaggttg ggaagccctg caaagtaaac tggatggctt tcttgccgcc
     2641 aaggatctga tggcgcaggg gatcaagatc tgatcaagag acaggatgag gatcgtttcg
     2701 catgattgaa caagatggat tgcacgcagg ttctCCGGCC ACCAGCCAAG CCATTCAAAT
     2761 CAGTAAAGAC TGTAGCGATT GCCCGATCCG CTACCGTGCT GTCTGCGCGC GGTGCGAGAC
     2821 CGACGAGATG GAATTGCTGG AAAGCATGAA GTACTACCGC GATTTCGAGG CGGGACAGAC
     2881 CATCGTCTGG GCGGGGGATG AGTTGAATTT CGTGGCCTCC GTGGTCGACG GGATCGCCTC
     2941 GCTCAGCCAG ACCATGGAGG ACGGGCGGCG CCAGATGGTC GGGCTTCTGC TGCCTTCGGA
     3001 TTTCCTGGGT CGGCCCGGGC GTACCATCGC AAGCTACGAC GTGACTGCGA GCACGGCCGT
     3061 GACCTTGTGC TGTTTCCGCC GCGGTCCGTT CGAGCAGATG ATGAACACCA CCCCCCATAT
     3121 CGCCCAGCGA TTGCTGGAAA TGACCCTCGA CGAGCTGGAC GCGGCGCGGG AGTGGATGCT
     3181 GCTTTTGGGG CGCAAGACCG CGCGCGAGAA GATCGCCAGC CTGATCGCGA TCATCGCCCG
     3241 GCGCAACGCC GCCATTGCCC AGCACGACCA CAGAAGTGCC TTCACCTTCG AGTTGCCGAT
     3301 GACCCGGGAG GCCATGGCCG ATTACCTCGG CCTGACGCTG GAGACCGTGT CGCGGCAGGT
     3361 CTCGGCGCTC AAGCGCGACG GCGTGATCGA GCTGCGCGGC AAGCGCGAAG TGACCATTCC
     3421 GGATTTCTTC CGGCTGATGG ACGAAACCGG CGATGACGCC GATGGTGGCC CGCTGGTCTG
     3481 Atgaactcac attaattgcg ttgcgctcac tgcccgcttt ccagtcggga aacctgtcgt
     3541 gccagctgca ttaatgaatc ggccaacgcg cggggagagg cggtttgcgt attgggcgca
     3601 tgcataaaaa ctgttgtaat tcattaagca ttctgccgac atggaagcca tcacaaacgg
     3661 catgatgaac ctgaatcgcc agcggcatca gcaccttgtc gccttgcgta taatatttgc
     3721 ccatggtgaa aacgggggcg aagaagttgt ccatattggc cacgtttaaa tcaaaactgg
     3781 tgaaactcac ccagggattg gctgagacga aaaacatatt ctcaataaac cctttaggga
     3841 aataggccag gttttcaccg taacacgcca catcttgcga atatatgtgt agaaactgcc
     3901 ggaaatcgtc gtggtattca ctccagagcg atgaaaacgt ttcagtttgc tcatggaaaa
     3961 cggtgtaaca agggtgaaca ctatcccata tcaccagctc accgtctttc attgccatac
     4021 ggaattccgg atgagcattc atcaggcggg caagaatgtg aataaaggcc ggataaaact
     4081 tgtgcttatt tttctttacg gtctttaaaa aggccgtaat atccagctga acggtctggt
     4141 tataggtaca ttgagcaact gactgaaatg cctcaaaatg ttctttacga tgccattggg
     4201 atatatcaac ggtggtatat ccagtgattt ttttctccat tttagcttcc ttagctcctg
     4261 aaaatctcga taactcaaaa aatacgcccg gtagtgatct tatttcatta tggtgaaagt
     4321 tggaacctct tacgtgccga tcaacgtctc attttcgcca aaagttggcc cagggcttcc
     4381 cggtatcaac agggacacca ggatttattt attctgcgaa gtgatcttcc gtcacaggta
     4441 tttattcgaa gacgaaaggg cctcgtgata cgcctatttt tataggttaa tgatcgccat
     4501 gtaagcccac tgcaagctac ctgctttctc tttgcgcttg cgttttccct tgtccagata
     4561 gcccagtagc tgacattcat cccaggtggc acttttcggg gaaatgtgcg cgcccgcgtt
     4621 cctgctggcg ctgggcctgt ttctggcgct ggacttcccg ctgttccgtc agcagctttt
     4681 cgcccacggc cttgatgatc gcggcggcct tggcctgcat atcccgattc aacggcccca
     4741 gggcgtccag aacgggcttc aggcgctccc gaaggtctcg ggccgtctct tgggcttgat
     4801 cggccttctt gcgcatctca cgcgctcctg cggcggcctg tagggcaggc tcatacccct
     4861 gccgaaccgc ttttgtcagc cggtcggcca cggcttccgg cgtctcaacg cgctttgaga
     4921 ttcccagctt ttcggccaat ccctgcggtg cataggcgcg tggctcgacc gcttgcgggc
     4981 tgatggtgac gtggcccact ggtggccgct ccagggcctc gtagaacgcc tgaatgcgcg
     5041 tgtgacgtgc cttgctgccc tcgatgcccc gttgcagccc tagatcggcc acagcggccg
     5101 caaacgtggt ctggtcgcgg gtcatctgcg ctttgttgcc gatgaactcc ttggccgaca
     5161 gcctgccgtc ctgcgtcagc ggcaccacga acgcggtcat gtgcgggctg gtttcgtcac
     5221 ggtggatgct ggccgtcacg atgcgatccg ccccgtactt gtccgccagc cacttgtgcg
     5281 ccttctcgaa gaacgccgcc tgctgttctt ggctggccga cttccaccat tccgggctgg
     5341 ccgtcatgac gtactcgacc gccaacacag cgtccttgcg ccgcttctct ggcagcaact
     5401 cgcgcagtcg gcccatcgct tcatcggtgc tgctggccgc ccagtgctcg ttctctggcg
     5461 tcctgctggc gtcagcgttg ggcgtctcgc gctcgcggta ggcgtgcttg agactggccg
     5521 ccacgttgcc cattttcgcc agcttcttgc atcgcatgat cgcgtatgcc gccatgcctg
     5581 cccctccctt ttggtgtcca accggctcga cgggggcagc gcaaggcggt gcctccggcg
     5641 ggccactcaa tgcttgagta tactcactag actttgcttc gcaaagtcgt gaccgcctac
     5701 ggcggctgcg gcgccctacg ggcttgctct ccgggcttcg ccctgcgcgg tcgctgcgct
     5761 cccttgccag cccgtggata tgtggacgat ggccgcgagc ggccaccggc tggctcgctt
     5821 cgctcggccc gtggacaacc ctgctggaca agctgatgga caggctgcgc ctgcccacga
     5881 gcttgaccac agggattgcc caccggctac ccagccttcg accacatacc caccggctcc
     5941 aactgcgcgg cctgcggcct tgccccatca atttttttaa ttttctctgg ggaaaagcct
     6001 ccggcctgcg gcctgcgcgc ttcgcttgcc ggttggacac caagtggaag gcgggtcaag
     6061 gct
//
