# Supplementary material for: Engineered Marine Biofilms for Ocean Environment Monitoring
Source: ACS Synth Biol. 2025 Jun 23;14(7):2797–809. doi: 10.1021/acssynbio.5c00192 (PMC12281610; doi:10.1021/acssynbio.5c00192)
Supplement: Supplementary file 3 [file sb5c00192_si_003.zip › Supplementary File S2.- Plasmid sequences/pDS_Recording.gb]

LOCUS       pDS_Recording           7101 bp ds-DNA     circular     17-JUL-2024
DEFINITION  .
FEATURES             Location/Qualifiers
     misc_feature    555..1618
                     /label="MOB"
                     /ApEinfo_revcolor="#9eafd2"
                     /ApEinfo_fwdcolor="#9eafd2"
     rep_origin      1842..2613
                     /label="pBBR1 oriV"
                     /ApEinfo_revcolor="#ffef86"
                     /ApEinfo_fwdcolor="#ffef86"
     CDS             2614..3276
                     /label="pBBR1 Rep"
                     /ApEinfo_revcolor="#993366"
                     /ApEinfo_fwdcolor="#993366"
     misc_feature    3820..3868
                     /label="repetitive region at the other site of cloned gene..."
                     /ApEinfo_revcolor="#f58a5e"
                     /ApEinfo_fwdcolor="#f58a5e"
     misc_feature    3821..4009
                     /label="aphII-P region"
                     /ApEinfo_revcolor="#b7e6d7"
                     /ApEinfo_fwdcolor="#b7e6d7"
     misc_feature    3869..3918
                     /label="aphII-Promoter"
                     /ApEinfo_revcolor="#85dae9"
                     /ApEinfo_fwdcolor="#85dae9"
     CDS             4007..4039
                     /label="Translation 4007-4039"
                     /translation="MIEQDGLHAGS"
     misc_feature    4010..4039
                     /label="aphII (31bp fragment)"
                     /ApEinfo_revcolor="#b7e6d7"
                     /ApEinfo_fwdcolor="#b7e6d7"
     cds             4040..5938
                     /label="FsRT-Cas1(opt.)"
                     /ApEinfo_revcolor="#b4abac"
                     /ApEinfo_fwdcolor="#b4abac"
     CDS             4040..5938
                     /label="Translation 4040-5938"
                     /translation="MFTIDEMLSKNNQRLAFEHFATKNDGCGPDGMHVSELEKYWRMNHDQIISDLKNQEYQPGIILIREHMNKTGKRRNIASLNVIDRFITRLLSQKLNRYLAPIFCENSYAYQDSKGVMPAVLKAKEYVELGMRHVIEIDLKNYFDTIPLENLIPEIERYITDEAVLHLIKQYLFCDISFEGKISRKTQGIVQGNAISPILSNLYLNDFDKELDESKLCWIRYADNIYIYMDSYEKALLVYSELTERLERRKLTVNKEKSGVFDVSTRSILGYDILIRNKKVDVRKHIYKSVNQYSNWHDSRLEFINGRYHITSDGILNRQDFGLLFENEQKKHYIPVEVSDQLNIYGNVTLASNVLQSFSNREIKVSFFDKYGRLIGSFLPEKTKKSAEIILVQSKNYLNEDVRMDTARRMEIAGLHNIRANLRYYDKKHKGDFKEKVDAISGYIDALNRAPSVNDMMLLEAKARQLYYTCFNQILETSDFQFEKRTKRPPKDAINACISFGNTLLYNLFVNIIWKKGLDPRFGVVHASNKRNQSLNLDFADIFKPIVIDRIIFTMINKKMLTLLTDFETSNQGVYLSREGKNIFLQMYEEKLKSRITIKGKEMSYYQLLESEVQNYKNFILTGETYKPYKYY*"
     misc_feature    4040..6658
                     /label="RNA-recording"
                     /ApEinfo_revcolor="#ffef86"
                     /ApEinfo_fwdcolor="#ffef86"
     gene            5945..5961
                     /label="T7_transl_en_RBS"
                     /ApEinfo_revcolor="#d59687"
                     /ApEinfo_fwdcolor="#d59687"
     cds             5970..6230
                     /label="FsCas2(opt.)"
                     /ApEinfo_revcolor="#75c6a9"
                     /ApEinfo_fwdcolor="#75c6a9"
     CDS             5970..6230
                     /label="Translation 5970-6230"
                     /translation="MYVILVYDIHQKRVGKALKICRKYLIHIQKSVFEGNITESKLKALKEELGHLIDTQMDSVIIYHLDSVKYTKKEQIGIVQSTSNVI*"
     misc_feature    6232..6235
                     /label="XhoI"
                     /ApEinfo_revcolor="#d59687"
                     /ApEinfo_fwdcolor="#d59687"
     terminator      6243..6371
                     /label="Terminator extended"
                     /ApEinfo_revcolor="#9eafd2"
                     /ApEinfo_fwdcolor="#9eafd2"
     terminator      6304..6347
                     /label="T7 term"
                     /ApEinfo_revcolor="#ffef86"
                     /ApEinfo_fwdcolor="#ffef86"
     misc_feature    complement(6372..6377)
                     /label="CsiI"
                     /ApEinfo_revcolor="#c6c9d1"
                     /ApEinfo_fwdcolor="#c6c9d1"
     source          6380..6599
                     /label="contig: SCcontig000002 source Fusicatenibactersaccharivorans"
                     /ApEinfo_revcolor="#84b0dc"
                     /ApEinfo_fwdcolor="#84b0dc"
     misc_feature    6380..6599
                     /label="ARRAY 2"
                     /ApEinfo_revcolor="#85dae9"
                     /ApEinfo_fwdcolor="#85dae9"
     accession       6380..6599
                     /label="CYYV01000002.1"
                     /ApEinfo_revcolor="#b7e6d7"
                     /ApEinfo_fwdcolor="#b7e6d7"
     repeat_region   6571..6599
                     /label="repeat region"
                     /ApEinfo_revcolor="#d6b295"
                     /ApEinfo_fwdcolor="#d6b295"
     misc_feature    6571..6599
                     /label="DR 2"
                     /ApEinfo_revcolor="#84b0dc"
                     /ApEinfo_fwdcolor="#84b0dc"
     source          6600..6604
                     /label="contig: SCcontig000002 source Fusicatenibactersaccharivorans"
                     /ApEinfo_revcolor="#ff9ccd"
                     /ApEinfo_fwdcolor="#ff9ccd"
     misc_feature    complement(6695..283)
                     /label="CAT"
                     /ApEinfo_revcolor="#f58a5e"
                     /ApEinfo_fwdcolor="#f58a5e"
     CDS             complement(6695..283)
                     /label="Translation 283-6695"
                     /translation="MEKKITGYTTVDISQWHRKEHFEAFQSVAQCTYNQTVQLDITAFLKTVKKNKHKFYPAFIHILARLMNAHPEFRMAMKDGELVIWDSVHPCYTVFHEQTETFSSLWSEYHDDFRQFLHIYSQDVACYGENLAYFPKGFIENMFFVSANPWVSFTSFDLNVANMDNFFAPVFTMGKYYTQGDKVLMPLAIQVHHAVCDGFHVGRMLNELQQFLCMRPIRKPPLPARWPIH*"
ORIGIN
        1 aaacggtgta acaagggtga acactatccc atatcaccag ctcaccgtct ttcattgcca
       61 tacggaattc cggatgagca ttcatcaggc gggcaagaat gtgaataaag gccggataaa
      121 acttgtgctt atttttcttt acggtcttta aaaaggccgt aatatccagc tgaacggtct
      181 ggttataggt acattgagca actgactgaa atgcctcaaa atgttcttta cgatgccatt
      241 gggatatatc aacggtggta tatccagtga tttttttctc cattttagct tccttagctc
      301 ctgaaaatct cgataactca aaaaatacgc ccggtagtga tcttatttca ttatggtgaa
      361 agttggaacc tcttacgtgc cgatcaacgt ctcattttcg ccaaaagttg gcccagggct
      421 tcccggtatc aacagggaca ccaggattta tttattctgc gaagtgatct tccgtcacag
      481 gtatttattc gaagacgaaa gggcctcgtg atacgcctat ttttataggt taatgatcgc
      541 catgtaagcc cactgcaagc tacctgcttt ctctttgcgc ttgcgttttc ccttgtccag
      601 atagcccagt agctgacatt catcccaggt ggcacttttc ggggaaatgt gcgcgcccgc
      661 gttcctgctg gcgctgggcc tgtttctggc gctggacttc ccgctgttcc gtcagcagct
      721 tttcgcccac ggccttgatg atcgcggcgg ccttggcctg catatcccga ttcaacggcc
      781 ccagggcgtc cagaacgggc ttcaggcgct cccgaaggtc tcgggccgtc tcttgggctt
      841 gatcggcctt cttgcgcatc tcacgcgctc ctgcggcggc ctgtagggca ggctcatacc
      901 cctgccgaac cgcttttgtc agccggtcgg ccacggcttc cggcgtctca acgcgctttg
      961 agattcccag cttttcggcc aatccctgcg gtgcataggc gcgtggctcg accgcttgcg
     1021 ggctgatggt gacgtggccc actggtggcc gctccagggc ctcgtagaac gcctgaatgc
     1081 gcgtgtgacg tgccttgctg ccctcgatgc cccgttgcag ccctagatcg gccacagcgg
     1141 ccgcaaacgt ggtctggtcg cgggtcatct gcgctttgtt gccgatgaac tccttggccg
     1201 acagcctgcc gtcctgcgtc agcggcacca cgaacgcggt catgtgcggg ctggtttcgt
     1261 cacggtggat gctggccgtc acgatgcgat ccgccccgta cttgtccgcc agccacttgt
     1321 gcgccttctc gaagaacgcc gcctgctgtt cttggctggc cgacttccac cattccgggc
     1381 tggccgtcat gacgtactcg accgccaaca cagcgtcctt gcgccgcttc tctggcagca
     1441 actcgcgcag tcggcccatc gcttcatcgg tgctgctggc cgcccagtgc tcgttctctg
     1501 gcgtcctgct ggcgtcagcg ttgggcgtct cgcgctcgcg gtaggcgtgc ttgagactgg
     1561 ccgccacgtt gcccattttc gccagcttct tgcatcgcat gatcgcgtat gccgccatgc
     1621 ctgcccctcc cttttggtgt ccaaccggct cgacgggggc agcgcaaggc ggtgcctccg
     1681 gcgggccact caatgcttga gtatactcac tagactttgc ttcgcaaagt cgtgaccgcc
     1741 tacggcggct gcggcgccct acgggcttgc tctccgggct tcgccctgcg cggtcgctgc
     1801 gctcccttgc cagcccgtgg atatgtggac gatggccgcg agcggccacc ggctggctcg
     1861 cttcgctcgg cccgtggaca accctgctgg acaagctgat ggacaggctg cgcctgccca
     1921 cgagcttgac cacagggatt gcccaccggc tacccagcct tcgaccacat acccaccggc
     1981 tccaactgcg cggcctgcgg ccttgcccca tcaatttttt taattttctc tggggaaaag
     2041 cctccggcct gcggcctgcg cgcttcgctt gccggttgga caccaagtgg aaggcgggtc
     2101 aaggctcgcg cagcgaccgc gcagcggctt ggccttgacg cgcctggaac gacccaagcc
     2161 tatgcgagtg ggggcagtcg aagggcgaag cccgcccgcc tgccccccga gcctcacggc
     2221 ggcgagtgcg ggggttccaa gggggcagcg ccaccttggg caaggccgaa ggccgcgcag
     2281 tcgatcaaca agccccggag gggccacttt ttgccggagg gggagccgcg ccgaaggcgt
     2341 gggggaaccc cgcaggggtg cccttctttg ggcaccaaag aactagatat agggcgaaat
     2401 gcgaaagact taaaaatcaa caacttaaaa aaggggggta cgcaacagct cattgcggca
     2461 ccccccgcaa tagctcattg cgtaggttaa agaaaatctg taattgactg ccacttttac
     2521 gcaacgcata attgttgtcg cgctgccgaa aagttgcagc tgattgcgca tggtgccgca
     2581 accgtgcggc acccctaccg catggagata agcatggcca cgcagtccag agaaatcggc
     2641 attcaagcca agaacaagcc cggtcactgg gtgcaaacgg aacgcaaagc gcatgaggcg
     2701 tgggccgggc ttattgcgag gaaacccacg gcggcaatgc tgctgcatca cctcgtggcg
     2761 cagatgggcc accagaacgc cgtggtggtc agccagaaga cactttccaa gctcatcgga
     2821 cgttctttgc ggacggtcca atacgcagtc aaggacttgg tggccgagcg ctggatctcc
     2881 gtcgtgaagc tcaacggccc cggcaccgtg tcggcctacg tggtcaatga ccgcgtggcg
     2941 tggggccagc cccgcgacca gttgcgcctg tcggtgttca gtgccgccgt ggtggttgat
     3001 cacgacgacc aggacgaatc gctgttgggg catggcgacc tgcgccgcat cccgaccctg
     3061 tatccgggcg agcagcaact accgaccggc cccggcgagg agccgcccag ccagcccggc
     3121 attccgggca tggaaccaga cctgccagcc ttgaccgaaa cggaggaatg ggaacggcgc
     3181 gggcagcagc gcctgccgat gcccgatgag ccgtgttttc tggacgatgg cgagccgttg
     3241 gagccgccga cacgggtcac gctgccgcgc cggtagcact tgggttgcgc agcaacccgt
     3301 aagtgcgctg ttccagacta tcggctgtag ccgcctcgcc gccctatacc ttgtctgcct
     3361 ccccgcgttg cgtcgcggtg catggagccg ggccacctcg acctgaatgg aagccggcgg
     3421 cacctcgcta acggattcac cgtttttatc aggctctggg aggcagaata aatgatcata
     3481 tcgtcaatta ttacctccac ggggagagcc tgagcaaact ggcctcaggc atttgagaag
     3541 cacacggtca cactgcttcc ggtagtcaat aaaccggtaa accagcaata gacataagcg
     3601 gctatttaac gaccctgccc tgaaccgacg accgggtcga atttgctttc gaatttctgc
     3661 cattcatccg cttattatca cttattcagg cgtagcaacc aggcgtttaa gggcaccaat
     3721 aactgcctta aaaaaattac gccccgccct gccactcatc gcagtacggc ctattggtta
     3781 aaaaatgagc tgatttaaca aaaatttaac gcgaatttta gcgcaacgca attaatgtga
     3841 gttagctcac tcattaggca ccccaggccc ggaattgcca gctggggcgc cctctggtaa
     3901 ggttgggaag ccctgcaaag taaactggat ggctttcttg ccgccaagga tctgatggcg
     3961 caggggatca agatctgatc aagagacagg atgaggatcg tttcgcatga ttgaacaaga
     4021 tggattgcac gcaggttcta tgtttaccat cgacgagatg ctgagcaaga acaaccaacg
     4081 tctggcgttc gaacactttg cgaccaaaaa cgacggttgc ggcccggacg gtatgcacgt
     4141 tagcgaactg gagaagtact ggcgtatgaa tcacgaccag atcattagcg atctgaagaa
     4201 ccaggaatac cagccgggta ttatcctgat tcgtgagcac atgaataaaa ccggcaaacg
     4261 ccgtaatatc gcgagcctga acgttattga tcgtttcatt acccgtctgc tgagccagaa
     4321 actgaaccgt tatctggcgc cgattttctg cgagaacagc tatgcgtacc aggacagcaa
     4381 aggcgttatg ccggcggttc tgaaagcgaa ggagtacgtt gagctgggta tgcgtcacgt
     4441 gattgaaatc gatctgaaaa actactttga caccattccg ctggaaaacc tgatcccgga
     4501 gatcgaacgc tacatcaccg atgaggcggt tctgcatctg atcaagcaat acctgttttg
     4561 cgatattagc ttcgagggca aaatcagccg taaaacccaa ggtatcgttc aaggtaacgc
     4621 gatcagcccg atcctgagca acctgtacct gaacgacttc gacaaggaac tggacgagag
     4681 caagctgtgc tggattcgtt acgcggacaa tatctacatc tatatggata gctatgagaa
     4741 ggcgctgctg gtgtatagcg agctgaccga gcgtctggag cgtcgcaagc tgaccgttaa
     4801 caaggagaaa agcggcgttt ttgatgtgag cacccgtagc attctgggct acgacatcct
     4861 gattcgtaac aagaaagtgg acgttcgtaa gcatatttac aaaagcgtta atcagtacag
     4921 caactggcac gatagccgcc tggagtttat caacggtcgt taccacatca ccagcgatgg
     4981 catcctgaat cgccaagact tcggcctgct gttcgagaat gagcagaaaa aacactacat
     5041 cccggttgag gttagcgatc agctgaacat ctacggtaat gttaccctgg cgagcaatgt
     5101 gctgcaaagt ttcagcaacc gcgaaatcaa agtgagcttc ttcgacaagt atggtcgtct
     5161 gattggtagc ttcctgccgg aaaaaaccaa gaaaagcgcg gagatcattc tggtgcagag
     5221 caagaactat ctgaacgaag atgtgcgtat ggataccgcg cgccgtatgg aaattgcggg
     5281 tctgcacaac atccgtgcga atctgcgcta ctacgataag aaacacaagg gcgactttaa
     5341 agagaaggtt gacgcgatta gcggctacat tgacgcgctg aaccgtgcgc cgagcgttaa
     5401 tgatatgatg ctgctggaag cgaaagcgcg ccaactgtat tatacctgtt ttaaccaaat
     5461 cctggaaacc agcgacttcc agttcgaaaa gcgtaccaag cgtccgccga aagatgcgat
     5521 caatgcgtgc attagcttcg gcaataccct gctgtataat ctatttgtga atattatctg
     5581 gaagaagggt ctggacccgc gctttggcgt tgttcacgcg agcaacaaac gcaatcaaag
     5641 cctgaacctg gacttcgcgg acatctttaa accgatcgtg attgaccgca ttatcttcac
     5701 catgatcaat aagaaaatgc tgaccctgct gaccgatttt gaaaccagca accagggtgt
     5761 gtatctgagc cgtgagggca agaacatctt cctgcaaatg tacgaggaga agctgaaaag
     5821 ccgcattacc atcaagggta aagagatgag ctattaccag ctgctggaga gcgaagtgca
     5881 gaattacaag aatttcattc tgaccggcga aacctataaa ccgtataagt attattaacg
     5941 tacgttaact ttaagaagga gaacttaaga tgtatgttat cctggtgtac gacatccacc
     6001 agaagcgtgt tggtaaagcg ctgaaaatct gccgtaagta cctgatccac atccaaaaga
     6061 gcgtgttcga aggcaacatc accgagagca aactgaaggc gctgaaagag gaactgggtc
     6121 acctgattga cacccagatg gatagcgtga ttatctacca cctggacagc gttaagtaca
     6181 ccaaaaagga gcagatcggt attgtgcaga gcaccagcaa tgtgatctaa ctcgagatcc
     6241 ggctgctaac aaagcccgaa aggaagctga gttggctgct gccaccgctg agcaataact
     6301 agcataaccc cttggggcct ctaaacgggt cttgaggggt tttttgctga aaggaggaac
     6361 tatatccgga taccaggtgc ggggaagctt atgttccata gcaaaaagtc ggtcagtctc
     6421 gtggctgaaa tcatgagttc cacaaaatgg ctgaaattca aggaaaatca ggaatctcag
     6481 aaaaacgatc gaccgacttt ttcgataaaa tggttgcaaa aatgagaaaa atctgattta
     6541 atagaatctg aaaacagcgg aaatgctgtt gtcgtacttt acctaaaagg aattgaaacg
     6601 tcccgcggcc gctattcttt tgatttataa gggattttgc cgatttcggc ctattggtcg
     6661 ctttccagtc gggaaacctg tcgtgccagc tgcattaatg aatcggccaa cgcgcgggga
     6721 gaggcggttt gcgtattggg cgcatgcata aaaactgttg taattcatta agcattctgc
     6781 cgacatggaa gccatcacaa acggcatgat gaacctgaat cgccagcggc atcagcacct
     6841 tgtcgccttg cgtataatat ttgcccatgg tgaaaacggg ggcgaagaag ttgtccatat
     6901 tggccacgtt taaatcaaaa ctggtgaaac tcacccaggg attggctgag acgaaaaaca
     6961 tattctcaat aaacccttta gggaaatagg ccaggttttc accgtaacac gccacatctt
     7021 gcgaatatat gtgtagaaac tgccggaaat cgtcgtggta ttcactccag agcgatgaaa
     7081 acgtttcagt ttgctcatgg a
//
