# Supplementary material for: Engineered Marine Biofilms for Ocean Environment Monitoring
Source: ACS Synth Biol. 2025 Jun 23;14(7):2797–809. doi: 10.1021/acssynbio.5c00192 (PMC12281610; doi:10.1021/acssynbio.5c00192)
Supplement: Supplementary file 3 [file sb5c00192_si_003.zip › Supplementary File S2.- Plasmid sequences/pDS_Temp.gb]

LOCUS       pDS_Temp                4955 bp ds-DNA     circular     17-JUL-2024
DEFINITION  .
FEATURES             Location/Qualifiers
     rep_origin      61..832
                     /label="pBBR1 oriV"
                     /ApEinfo_revcolor="#ffef86"
                     /ApEinfo_fwdcolor="#ffef86"
     CDS             833..1495
                     /label="pBBR1 Rep"
                     /ApEinfo_revcolor="#993366"
                     /ApEinfo_fwdcolor="#993366"
     misc_feature    2040..2261
                     /label="DS Temp sensor promoter derived from DS_00360 (Dshi_0075)"
                     /ApEinfo_revcolor="#84b0dc"
                     /ApEinfo_fwdcolor="#84b0dc"
     misc_feature    2256..2261
                     /label="ORF START"
                     /ApEinfo_revcolor="#84b0dc"
                     /ApEinfo_fwdcolor="#84b0dc"
     misc_feature    2262..2670
                     /label="EcFBFP (same as fbFPs paper [doi.org/10.1038/nbt1293])"
                     /ApEinfo_revcolor="#b1ff67"
                     /ApEinfo_fwdcolor="#b1ff67"
     CDS             2262..2670
                     /label="Translation 2262-2670"
                     /translation="ASFQSFGIPGQLEVIKKALDHVRVGVVITDPALEDNPIVYVNQGFVQMTGYETEEILGKNARFLQGKHTDPAEVDNIRTALQNKEPVTVQIQNYKKDGTMFWNELNIDPMEIEDKTYFVGIQNDITKQKEYEKLL*"
     misc_feature    complement(2768..3457)
                     /label="CAT"
                     /ApEinfo_revcolor="#f58a5e"
                     /ApEinfo_fwdcolor="#f58a5e"
     CDS             complement(2768..3457)
                     /label="Translation 3457-2768"
                     /translation="MEKKITGYTTVDISQWHRKEHFEAFQSVAQCTYNQTVQLDITAFLKTVKKNKHKFYPAFIHILARLMNAHPEFRMAMKDGELVIWDSVHPCYTVFHEQTETFSSLWSEYHDDFRQFLHIYSQDVACYGENLAYFPKGFIENMFFVSANPWVSFTSFDLNVANMDNFFAPVFTMGKYYTQGDKVLMPLAIQVHHAVCDGFHVGRMLNELQQFLCMRPIRKPPLPARWPIH*"
     misc_feature    3729..4792
                     /label="MOB"
                     /ApEinfo_revcolor="#9eafd2"
                     /ApEinfo_fwdcolor="#9eafd2"
ORIGIN
        1 cgccctgcgc ggtcgctgcg ctcccttgcc agcccgtgga tatgtggacg atggccgcga
       61 gcggccaccg gctggctcgc ttcgctcggc ccgtggacaa ccctgctgga caagctgatg
      121 gacaggctgc gcctgcccac gagcttgacc acagggattg cccaccggct acccagcctt
      181 cgaccacata cccaccggct ccaactgcgc ggcctgcggc cttgccccat caattttttt
      241 aattttctct ggggaaaagc ctccggcctg cggcctgcgc gcttcgcttg ccggttggac
      301 accaagtgga aggcgggtca aggctcgcgc agcgaccgcg cagcggcttg gccttgacgc
      361 gcctggaacg acccaagcct atgcgagtgg gggcagtcga agggcgaagc ccgcccgcct
      421 gccccccgag cctcacggcg gcgagtgcgg gggttccaag ggggcagcgc caccttgggc
      481 aaggccgaag gccgcgcagt cgatcaacaa gccccggagg ggccactttt tgccggaggg
      541 ggagccgcgc cgaaggcgtg ggggaacccc gcaggggtgc ccttctttgg gcaccaaaga
      601 actagatata gggcgaaatg cgaaagactt aaaaatcaac aacttaaaaa aggggggtac
      661 gcaacagctc attgcggcac cccccgcaat agctcattgc gtaggttaaa gaaaatctgt
      721 aattgactgc cacttttacg caacgcataa ttgttgtcgc gctgccgaaa agttgcagct
      781 gattgcgcat ggtgccgcaa ccgtgcggca cccctaccgc atggagataa gcatggccac
      841 gcagtccaga gaaatcggca ttcaagccaa gaacaagccc ggtcactggg tgcaaacgga
      901 acgcaaagcg catgaggcgt gggccgggct tattgcgagg aaacccacgg cggcaatgct
      961 gctgcatcac ctcgtggcgc agatgggcca ccagaacgcc gtggtggtca gccagaagac
     1021 actttccaag ctcatcggac gttctttgcg gacggtccaa tacgcagtca aggacttggt
     1081 ggccgagcgc tggatctccg tcgtgaagct caacggcccc ggcaccgtgt cggcctacgt
     1141 ggtcaatgac cgcgtggcgt ggggccagcc ccgcgaccag ttgcgcctgt cggtgttcag
     1201 tgccgccgtg gtggttgatc acgacgacca ggacgaatcg ctgttggggc atggcgacct
     1261 gcgccgcatc ccgaccctgt atccgggcga gcagcaacta ccgaccggcc ccggcgagga
     1321 gccgcccagc cagcccggca ttccgggcat ggaaccagac ctgccagcct tgaccgaaac
     1381 ggaggaatgg gaacggcgcg ggcagcagcg cctgccgatg cccgatgagc cgtgttttct
     1441 ggacgatggc gagccgttgg agccgccgac acgggtcacg ctgccgcgcc ggtagcactt
     1501 gggttgcgca gcaacccgta agtgcgctgt tccagactat cggctgtagc cgcctcgccg
     1561 ccctatacct tgtctgcctc cccgcgttgc gtcgcggtgc atggagccgg gccacctcga
     1621 cctgaatgga agccggcggc acctcgctaa cggattcacc gtttttatca ggctctggga
     1681 ggcagaataa atgatcatat cgtcaattat tacctccacg gggagagcct gagcaaactg
     1741 gcctcaggca tttgagaagc acacggtcac actgcttccg gtagtcaata aaccggtaaa
     1801 ccagcaatag acataagcgg ctatttaacg accctgccct gaaccgacga ccgggtcgaa
     1861 tttgctttcg aatttctgcc attcatccgc ttattatcac ttattcaggc gtagcaacca
     1921 ggcgtttaag ggcaccaata actgccttaa aaaaattacg ccccgccctg ccactcatcg
     1981 cagtacggcc tattggttaa aaaatgagct gatttaacaa aaatttaacg cgaattttaG
     2041 GAGGAAGAGC TCACTCATTA GGCACCCCCC CGCAAACCCG GGCCATTGAC CCTGGTGATG
     2101 CGCCGCTTTC CGCACCGGAA ACCTCACCCG TTCCAACCGT CGAAAAAATT TCGTGGGCGG
     2161 GTCTTCGACC ATCTTGAATC CGCTCCGGCC CCTTCCGATT TCCGCTGCGG GAGGGCAGAC
     2221 CTCCCGGTTC TTTCAAATGG AGGAAGACGA AAATGAGTCG TGCGTCGTTC CAGTCGTTCG
     2281 GCATTCCGGG CCAGCTGGAA GTCATCAAGA AGGCGCTGGA TCACGTGCGC GTCGGCGTGG
     2341 TCATCACCGA TCCCGCGCTG GAAGATAACC CGATCGTCTA CGTGAACCAG GGCTTCGTGC
     2401 AGATGACCGG CTACGAGACC GAGGAAATCC TGGGCAAGAA CGCGCGCTTC CTCCAGGGGA
     2461 AGCACACCGA TCCGGCGGAA GTGGACAACA TCCGCACCGC GCTGCAAAAT AAAGAACCGG
     2521 TCACCGTGCA GATCCAGAAC TACAAGAAGG ACGGCACGAT GTTCTGGAAC GAACTGAACA
     2581 TCGATCCGAT GGAAATCGAG GATAAGACGT ATTTCGTCGG CATCCAGAAC GACATCACCA
     2641 AGCAGAAGGA ATATGAAAAG CTGCTCTAAA CTAGTgcctg gggtgcctaa tgagtgagct
     2701 aactcacatt aattgcgttg cgctcactgc ccgctttcca gtcgggaaac ctgtcgtgcc
     2761 agctgcatta atgaatcggc caacgcgcgg ggagaggcgg tttgcgtatt gggcgcatgc
     2821 ataaaaactg ttgtaattca ttaagcattc tgccgacatg gaagccatca caaacggcat
     2881 gatgaacctg aatcgccagc ggcatcagca ccttgtcgcc ttgcgtataa tatttgccca
     2941 tggtgaaaac gggggcgaag aagttgtcca tattggccac gtttaaatca aaactggtga
     3001 aactcaccca gggattggct gagacgaaaa acatattctc aataaaccct ttagggaaat
     3061 aggccaggtt ttcaccgtaa cacgccacat cttgcgaata tatgtgtaga aactgccgga
     3121 aatcgtcgtg gtattcactc cagagcgatg aaaacgtttc agtttgctca tggaaaacgg
     3181 tgtaacaagg gtgaacacta tcccatatca ccagctcacc gtctttcatt gccatacgga
     3241 attccggatg agcattcatc aggcgggcaa gaatgtgaat aaaggccgga taaaacttgt
     3301 gcttattttt ctttacggtc tttaaaaagg ccgtaatatc cagctgaacg gtctggttat
     3361 aggtacattg agcaactgac tgaaatgcct caaaatgttc tttacgatgc cattgggata
     3421 tatcaacggt ggtatatcca gtgatttttt tctccatttt agcttcctta gctcctgaaa
     3481 atctcgataa ctcaaaaaat acgcccggta gtgatcttat ttcattatgg tgaaagttgg
     3541 aacctcttac gtgccgatca acgtctcatt ttcgccaaaa gttggcccag ggcttcccgg
     3601 tatcaacagg gacaccagga tttatttatt ctgcgaagtg atcttccgtc acaggtattt
     3661 attcgaagac gaaagggcct cgtgatacgc ctatttttat aggttaatga tcgccatgta
     3721 agcccactgc aagctacctg ctttctcttt gcgcttgcgt tttcccttgt ccagatagcc
     3781 cagtagctga cattcatccc aggtggcact tttcggggaa atgtgcgcgc ccgcgttcct
     3841 gctggcgctg ggcctgtttc tggcgctgga cttcccgctg ttccgtcagc agcttttcgc
     3901 ccacggcctt gatgatcgcg gcggccttgg cctgcatatc ccgattcaac ggccccaggg
     3961 cgtccagaac gggcttcagg cgctcccgaa ggtctcgggc cgtctcttgg gcttgatcgg
     4021 ccttcttgcg catctcacgc gctcctgcgg cggcctgtag ggcaggctca tacccctgcc
     4081 gaaccgcttt tgtcagccgg tcggccacgg cttccggcgt ctcaacgcgc tttgagattc
     4141 ccagcttttc ggccaatccc tgcggtgcat aggcgcgtgg ctcgaccgct tgcgggctga
     4201 tggtgacgtg gcccactggt ggccgctcca gggcctcgta gaacgcctga atgcgcgtgt
     4261 gacgtgcctt gctgccctcg atgccccgtt gcagccctag atcggccaca gcggccgcaa
     4321 acgtggtctg gtcgcgggtc atctgcgctt tgttgccgat gaactccttg gccgacagcc
     4381 tgccgtcctg cgtcagcggc accacgaacg cggtcatgtg cgggctggtt tcgtcacggt
     4441 ggatgctggc cgtcacgatg cgatccgccc cgtacttgtc cgccagccac ttgtgcgcct
     4501 tctcgaagaa cgccgcctgc tgttcttggc tggccgactt ccaccattcc gggctggccg
     4561 tcatgacgta ctcgaccgcc aacacagcgt ccttgcgccg cttctctggc agcaactcgc
     4621 gcagtcggcc catcgcttca tcggtgctgc tggccgccca gtgctcgttc tctggcgtcc
     4681 tgctggcgtc agcgttgggc gtctcgcgct cgcggtaggc gtgcttgaga ctggccgcca
     4741 cgttgcccat tttcgccagc ttcttgcatc gcatgatcgc gtatgccgcc atgcctgccc
     4801 ctcccttttg gtgtccaacc ggctcgacgg gggcagcgca aggcggtgcc tccggcgggc
     4861 cactcaatgc ttgagtatac tcactagact ttgcttcgca aagtcgtgac cgcctacggc
     4921 ggctgcggcg ccctacgggc ttgctctccg ggctt
//
