# Supplementary material for: Engineered Marine Biofilms for Ocean Environment Monitoring
Source: ACS Synth Biol. 2025 Jun 23;14(7):2797–809. doi: 10.1021/acssynbio.5c00192 (PMC12281610; doi:10.1021/acssynbio.5c00192)
Supplement: Supplementary file 3 [file sb5c00192_si_003.zip › Supplementary File S2.- Plasmid sequences/pDS_TempRecording.gb]

LOCUS       pDS_TempRecording       7788 bp ds-DNA     circular     17-JUL-2024
DEFINITION  .
FEATURES             Location/Qualifiers
     CDS             230..634
                     /label="Translation 230-634"
                     /translation="ASFQSFGIPGQLEVIKKALDHVRVGVVITDPALEDNPIVYVNQGFVQMTGYETEEILGKNARFLQGKHTDPAEVDNIRTALQNKEPVTVQIQNYKKDGTMFWNELNIDPMEIEDKTYFVGIQNDITKQKEYEKLL"
     misc_feature    230..638
                     /label="EcFBFP (same as fbFPs paper [doi.org/10.1038/nbt1293])"
                     /ApEinfo_revcolor="#b1ff67"
                     /ApEinfo_fwdcolor="#b1ff67"
     terminator      639..682
                     /label="Terminator extended"
                     /ApEinfo_revcolor="#9eafd2"
                     /ApEinfo_fwdcolor="#9eafd2"
     terminator      639..682
                     /label="T7 term"
                     /ApEinfo_revcolor="#ffef86"
                     /ApEinfo_fwdcolor="#ffef86"
     misc_feature    639..682
                     /label="RNA-recording"
                     /ApEinfo_revcolor="#ffef86"
                     /ApEinfo_fwdcolor="#ffef86"
     misc_feature    683..702
                     /label="overlap"
                     /ApEinfo_revcolor="#b7e6d7"
                     /ApEinfo_fwdcolor="#b7e6d7"
     misc_feature    975..1008
                     /label="repetitive region at the other site of cloned gene..."
                     /ApEinfo_revcolor="#f58a5e"
                     /ApEinfo_fwdcolor="#f58a5e"
     misc_feature    976..1149
                     /label="aphII-P region"
                     /ApEinfo_revcolor="#b7e6d7"
                     /ApEinfo_fwdcolor="#b7e6d7"
     misc_feature    976..1179
                     /label="GIBSON FRAGMENT 2"
                     /ApEinfo_revcolor="#85dae9"
                     /ApEinfo_fwdcolor="#85dae9"
     misc_feature    1009..1058
                     /label="aphII-Promoter"
                     /ApEinfo_revcolor="#85dae9"
                     /ApEinfo_fwdcolor="#85dae9"
     CDS             1147..1179
                     /label="Translation 1147-1179"
                     /translation="MIEQDGLHAGS"
     misc_feature    1150..1179
                     /label="aphII (31bp fragment)"
                     /ApEinfo_revcolor="#b7e6d7"
                     /ApEinfo_fwdcolor="#b7e6d7"
     cds             1180..3078
                     /label="FsRT-Cas1(opt.)"
                     /ApEinfo_revcolor="#b4abac"
                     /ApEinfo_fwdcolor="#b4abac"
     CDS             1180..3078
                     /label="Translation 1180-3078"
                     /translation="MFTIDEMLSKNNQRLAFEHFATKNDGCGPDGMHVSELEKYWRMNHDQIISDLKNQEYQPGIILIREHMNKTGKRRNIASLNVIDRFITRLLSQKLNRYLAPIFCENSYAYQDSKGVMPAVLKAKEYVELGMRHVIEIDLKNYFDTIPLENLIPEIERYITDEAVLHLIKQYLFCDISFEGKISRKTQGIVQGNAISPILSNLYLNDFDKELDESKLCWIRYADNIYIYMDSYEKALLVYSELTERLERRKLTVNKEKSGVFDVSTRSILGYDILIRNKKVDVRKHIYKSVNQYSNWHDSRLEFINGRYHITSDGILNRQDFGLLFENEQKKHYIPVEVSDQLNIYGNVTLASNVLQSFSNREIKVSFFDKYGRLIGSFLPEKTKKSAEIILVQSKNYLNEDVRMDTARRMEIAGLHNIRANLRYYDKKHKGDFKEKVDAISGYIDALNRAPSVNDMMLLEAKARQLYYTCFNQILETSDFQFEKRTKRPPKDAINACISFGNTLLYNLFVNIIWKKGLDPRFGVVHASNKRNQSLNLDFADIFKPIVIDRIIFTMINKKMLTLLTDFETSNQGVYLSREGKNIFLQMYEEKLKSRITIKGKEMSYYQLLESEVQNYKNFILTGETYKPYKYY*"
     misc_feature    1180..3798
                     /label="RNA-recording"
                     /ApEinfo_revcolor="#ffef86"
                     /ApEinfo_fwdcolor="#ffef86"
     gene            3085..3101
                     /label="T7_transl_en_RBS"
                     /ApEinfo_revcolor="#d59687"
                     /ApEinfo_fwdcolor="#d59687"
     cds             3110..3370
                     /label="FsCas2(opt.)"
                     /ApEinfo_revcolor="#75c6a9"
                     /ApEinfo_fwdcolor="#75c6a9"
     CDS             3110..3370
                     /label="Translation 3110-3370"
                     /translation="MYVILVYDIHQKRVGKALKICRKYLIHIQKSVFEGNITESKLKALKEELGHLIDTQMDSVIIYHLDSVKYTKKEQIGIVQSTSNVI*"
     misc_feature    3372..3375
                     /label="XhoI"
                     /ApEinfo_revcolor="#d59687"
                     /ApEinfo_fwdcolor="#d59687"
     terminator      3383..3511
                     /label="Terminator extended"
                     /ApEinfo_revcolor="#9eafd2"
                     /ApEinfo_fwdcolor="#9eafd2"
     terminator      3444..3487
                     /label="T7 term"
                     /ApEinfo_revcolor="#ffef86"
                     /ApEinfo_fwdcolor="#ffef86"
     misc_feature    complement(3512..3517)
                     /label="CsiI"
                     /ApEinfo_revcolor="#c6c9d1"
                     /ApEinfo_fwdcolor="#c6c9d1"
     source          3520..3739
                     /label="contig: SCcontig000002 source Fusicatenibactersaccharivorans"
                     /ApEinfo_revcolor="#84b0dc"
                     /ApEinfo_fwdcolor="#84b0dc"
     accession       3520..3739
                     /label="CYYV01000002.1"
                     /ApEinfo_revcolor="#b7e6d7"
                     /ApEinfo_fwdcolor="#b7e6d7"
     misc_feature    3520..3739
                     /label="ARRAY 2"
                     /ApEinfo_revcolor="#85dae9"
                     /ApEinfo_fwdcolor="#85dae9"
     repeat_region   3711..3739
                     /label="repeat region"
                     /ApEinfo_revcolor="#d6b295"
                     /ApEinfo_fwdcolor="#d6b295"
     misc_feature    3711..3739
                     /label="DR 2"
                     /ApEinfo_revcolor="#84b0dc"
                     /ApEinfo_fwdcolor="#84b0dc"
     source          3740..3744
                     /label="contig: SCcontig000002 source Fusicatenibactersaccharivorans"
                     /ApEinfo_revcolor="#ff9ccd"
                     /ApEinfo_fwdcolor="#ff9ccd"
     misc_feature    complement(3835..4524)
                     /label="CAT"
                     /ApEinfo_revcolor="#f58a5e"
                     /ApEinfo_fwdcolor="#f58a5e"
     CDS             complement(3835..4524)
                     /label="Translation 4524-3835"
                     /translation="MEKKITGYTTVDISQWHRKEHFEAFQSVAQCTYNQTVQLDITAFLKTVKKNKHKFYPAFIHILARLMNAHPEFRMAMKDGELVIWDSVHPCYTVFHEQTETFSSLWSEYHDDFRQFLHIYSQDVACYGENLAYFPKGFIENMFFVSANPWVSFTSFDLNVANMDNFFAPVFTMGKYYTQGDKVLMPLAIQVHHAVCDGFHVGRMLNELQQFLCMRPIRKPPLPARWPIH*"
     misc_feature    4796..5859
                     /label="MOB"
                     /ApEinfo_revcolor="#9eafd2"
                     /ApEinfo_fwdcolor="#9eafd2"
     rep_origin      6083..6854
                     /label="pBBR1 oriV"
                     /ApEinfo_revcolor="#ffef86"
                     /ApEinfo_fwdcolor="#ffef86"
     CDS             6855..7517
                     /label="pBBR1 Rep"
                     /ApEinfo_revcolor="#993366"
                     /ApEinfo_fwdcolor="#993366"
     misc_feature    7749..7768
                     /label="overlap"
                     /ApEinfo_revcolor="#c6c9d1"
                     /ApEinfo_fwdcolor="#c6c9d1"
     misc_feature    7769..229
                     /label="DSHI_RS00360"
                     /ApEinfo_revcolor="#85dae9"
                     /ApEinfo_fwdcolor="#85dae9"
ORIGIN
        1 AAAAAGGAAA GATGTAGTGG CAAACCTCAC TCACGATGCC AACCCCCCGC AAACCCGGGC
       61 CATTGACCCT GGTGATGCGC CGCTTTCCGC ACCGGAAACC TCACCCGTTC CAACCGTCGA
      121 AAAAATTTCG TGGGCGGGTC TTCGACCATC TTGAATCCGC TCCGGCCCCT TCCGATTTCC
      181 GCTGCGGGAG GGCAGACCTC CCGGTTCTTT CAAATGGAGG AAGACGAAAG CGTCGTTCCA
      241 GTCGTTCGGC ATTCCGGGCC AGCTGGAAGT CATCAAGAAG GCGCTGGATC ACGTGCGCGT
      301 CGGCGTGGTC ATCACCGATC CCGCGCTGGA AGATAACCCG ATCGTCTACG TGAACCAGGG
      361 CTTCGTGCAG ATGACCGGCT ACGAGACCGA GGAAATCCTG GGCAAGAACG CGCGCTTCCT
      421 CCAGGGGAAG CACACCGATC CGGCGGAAGT GGACAACATC CGCACCGCGC TGCAAAATAA
      481 AGAACCGGTC ACCGTGCAGA TCCAGAACTA CAAGAAGGAC GGCACGATGT TCTGGAACGA
      541 ACTGAACATC GATCCGATGG AAATCGAGGA TAAGACGTAT TTCGTCGGCA TCCAGAACGA
      601 CATCACCAAG CAGAAGGAAT ATGAAAAGCT GCTCTAAAat aaccccttgg ggcctctaaa
      661 cgggtcttga ggggtttttt gcggcatttg agaagcacac ggtcacactg cttccggtag
      721 tcaataaacc ggtaaaccag caatagacat aagcggctat ttaacgaccc tgccctgaac
      781 cgacgaccgg gtcgaatttg ctttcgaatt tctgccattc atccgcttat tatcacttat
      841 tcaggcgtag caaccaggcg tttaagggca ccaataactg ccttaaaaaa attacgcccc
      901 gccctgccac tcatcgcagt acggcctatt ggttaaaaaa tgagctgatt taacaaaaat
      961 ttaacgcgaa ttttaggAgG AAGagctcac tcattaggca ccccaggccc ggaattgcca
     1021 gctggggcgc cctctggtaa ggttgggaag ccctgcaaag taaactggat ggctttcttg
     1081 ccgccaagga tctgatggcg caggggatca agatctgatc aagagacagg atgaggatcg
     1141 tttcgcatga ttgaacaaga tggattgcac gcaggttcta tgtttaccat cgacgagatg
     1201 ctgagcaaga acaaccaacg tctggcgttc gaacactttg cgaccaaaaa cgacggttgc
     1261 ggcccggacg gtatgcacgt tagcgaactg gagaagtact ggcgtatgaa tcacgaccag
     1321 atcattagcg atctgaagaa ccaggaatac cagccgggta ttatcctgat tcgtgagcac
     1381 atgaataaaa ccggcaaacg ccgtaatatc gcgagcctga acgttattga tcgtttcatt
     1441 acccgtctgc tgagccagaa actgaaccgt tatctggcgc cgattttctg cgagaacagc
     1501 tatgcgtacc aggacagcaa aggcgttatg ccggcggttc tgaaagcgaa ggagtacgtt
     1561 gagctgggta tgcgtcacgt gattgaaatc gatctgaaaa actactttga caccattccg
     1621 ctggaaaacc tgatcccgga gatcgaacgc tacatcaccg atgaggcggt tctgcatctg
     1681 atcaagcaat acctgttttg cgatattagc ttcgagggca aaatcagccg taaaacccaa
     1741 ggtatcgttc aaggtaacgc gatcagcccg atcctgagca acctgtacct gaacgacttc
     1801 gacaaggaac tggacgagag caagctgtgc tggattcgtt acgcggacaa tatctacatc
     1861 tatatggata gctatgagaa ggcgctgctg gtgtatagcg agctgaccga gcgtctggag
     1921 cgtcgcaagc tgaccgttaa caaggagaaa agcggcgttt ttgatgtgag cacccgtagc
     1981 attctgggct acgacatcct gattcgtaac aagaaagtgg acgttcgtaa gcatatttac
     2041 aaaagcgtta atcagtacag caactggcac gatagccgcc tggagtttat caacggtcgt
     2101 taccacatca ccagcgatgg catcctgaat cgccaagact tcggcctgct gttcgagaat
     2161 gagcagaaaa aacactacat cccggttgag gttagcgatc agctgaacat ctacggtaat
     2221 gttaccctgg cgagcaatgt gctgcaaagt ttcagcaacc gcgaaatcaa agtgagcttc
     2281 ttcgacaagt atggtcgtct gattggtagc ttcctgccgg aaaaaaccaa gaaaagcgcg
     2341 gagatcattc tggtgcagag caagaactat ctgaacgaag atgtgcgtat ggataccgcg
     2401 cgccgtatgg aaattgcggg tctgcacaac atccgtgcga atctgcgcta ctacgataag
     2461 aaacacaagg gcgactttaa agagaaggtt gacgcgatta gcggctacat tgacgcgctg
     2521 aaccgtgcgc cgagcgttaa tgatatgatg ctgctggaag cgaaagcgcg ccaactgtat
     2581 tatacctgtt ttaaccaaat cctggaaacc agcgacttcc agttcgaaaa gcgtaccaag
     2641 cgtccgccga aagatgcgat caatgcgtgc attagcttcg gcaataccct gctgtataat
     2701 ctatttgtga atattatctg gaagaagggt ctggacccgc gctttggcgt tgttcacgcg
     2761 agcaacaaac gcaatcaaag cctgaacctg gacttcgcgg acatctttaa accgatcgtg
     2821 attgaccgca ttatcttcac catgatcaat aagaaaatgc tgaccctgct gaccgatttt
     2881 gaaaccagca accagggtgt gtatctgagc cgtgagggca agaacatctt cctgcaaatg
     2941 tacgaggaga agctgaaaag ccgcattacc atcaagggta aagagatgag ctattaccag
     3001 ctgctggaga gcgaagtgca gaattacaag aatttcattc tgaccggcga aacctataaa
     3061 ccgtataagt attattaacg tacgttaact ttaagaagga gaacttaaga tgtatgttat
     3121 cctggtgtac gacatccacc agaagcgtgt tggtaaagcg ctgaaaatct gccgtaagta
     3181 cctgatccac atccaaaaga gcgtgttcga aggcaacatc accgagagca aactgaaggc
     3241 gctgaaagag gaactgggtc acctgattga cacccagatg gatagcgtga ttatctacca
     3301 cctggacagc gttaagtaca ccaaaaagga gcagatcggt attgtgcaga gcaccagcaa
     3361 tgtgatctaa ctcgagatcc ggctgctaac aaagcccgaa aggaagctga gttggctgct
     3421 gccaccgctg agcaataact agcataaccc cttggggcct ctaaacgggt cttgaggggt
     3481 tttttgctga aaggaggaac tatatccgga taccaggtgc ggggaagctt atgttccata
     3541 gcaaaaagtc ggtcagtctc gtggctgaaa tcatgagttc cacaaaatgg ctgaaattca
     3601 aggaaaatca ggaatctcag aaaaacgatc gaccgacttt ttcgataaaa tggttgcaaa
     3661 aatgagaaaa atctgattta atagaatctg aaaacagcgg aaatgctgtt gtcgtacttt
     3721 acctaaaagg aattgaaacg tcccgcggcc gctattcttt tgatttataa gggattttgc
     3781 cgatttcggc ctattggtcg ctttccagtc gggaaacctg tcgtgccagc tgcattaatg
     3841 aatcggccaa cgcgcgggga gaggcggttt gcgtattggg cgcatgcata aaaactgttg
     3901 taattcatta agcattctgc cgacatggaa gccatcacaa acggcatgat gaacctgaat
     3961 cgccagcggc atcagcacct tgtcgccttg cgtataatat ttgcccatgg tgaaaacggg
     4021 ggcgaagaag ttgtccatat tggccacgtt taaatcaaaa ctggtgaaac tcacccaggg
     4081 attggctgag acgaaaaaca tattctcaat aaacccttta gggaaatagg ccaggttttc
     4141 accgtaacac gccacatctt gcgaatatat gtgtagaaac tgccggaaat cgtcgtggta
     4201 ttcactccag agcgatgaaa acgtttcagt ttgctcatgg aaaacggtgt aacaagggtg
     4261 aacactatcc catatcacca gctcaccgtc tttcattgcc atacggaatt ccggatgagc
     4321 attcatcagg cgggcaagaa tgtgaataaa ggccggataa aacttgtgct tatttttctt
     4381 tacggtcttt aaaaaggccg taatatccag ctgaacggtc tggttatagg tacattgagc
     4441 aactgactga aatgcctcaa aatgttcttt acgatgccat tgggatatat caacggtggt
     4501 atatccagtg atttttttct ccattttagc ttccttagct cctgaaaatc tcgataactc
     4561 aaaaaatacg cccggtagtg atcttatttc attatggtga aagttggaac ctcttacgtg
     4621 ccgatcaacg tctcattttc gccaaaagtt ggcccagggc ttcccggtat caacagggac
     4681 accaggattt atttattctg cgaagtgatc ttccgtcaca ggtatttatt cgaagacgaa
     4741 aggtcctcgt gatacgccta tttttatagg ttaatgatcg ccatgtaagc ccactgcaag
     4801 ctacctgctt tctctttgcg cttgcgtttt cccttgtcca gatagcccag tagctgacat
     4861 tcatcccagg tggcactttt cggggaaatg tgcgcgcccg cgttcctgct ggcgctgggc
     4921 ctgtttctgg cgctggactt cccgctgttc cgtcagcagc ttttcgccca cggccttgat
     4981 gatcgcggcg gccttggcct gcatatcccg attcaacggc cccagggcgt ccagaacggg
     5041 cttcaggcgc tcccgaaggt ctcgggccgt ctcttgggct tgatcggcct tcttgcgcat
     5101 ctcacgcgct cctgcggcgg cctgtagggc aggctcatac ccctgccgaa ccgcttttgt
     5161 cagccggtcg gccacggctt ccggcgtctc aacgcgcttt gagattccca gcttttcggc
     5221 caatccctgc ggtgcatagg cgcgtggctc gaccgcttgc gggctgatgg tgacgtggcc
     5281 cactggtggc cgctccaggg cctcgtagaa cgcctgaatg cgcgtgtgac gtgccttgct
     5341 gccctcgatg ccccgttgca gccctagatc ggccacagcg gccgcaaacg tggtctggtc
     5401 gcgggtcatc tgcgctttgt tgccgatgaa ctccttggcc gacagcctgc cgtcctgcgt
     5461 cagcggcacc acgaacgcgg tcatgtgcgg gctggtttcg tcacggtgga tgctggccgt
     5521 cacgatgcga tccgccccgt acttgtccgc cagccacttg tgcgccttct cgaagaacgc
     5581 cgcctgctgt tcttggctgg ccgacttcca ccattccggg ctggccgtca tgacgtactc
     5641 gaccgccaac acagcgtcct tgcgccgctt ctctggcagc aactcgcgca gtcggcccat
     5701 cgcttcatcg gtgctgctgg ccgcccagtg ctcgttctct ggcgtcctgc tggcgtcagc
     5761 gttgggcgtc tcgcgctcgc ggtaggcgtg cttgagactg gccgccacgt tgcccatttt
     5821 cgccagcttc ttgcatcgca tgatcgcgta tgccgccatg cctgcccctc ccttttggtg
     5881 tccaaccggc tcgacggggg cagcgcaagg cggtgcctcc ggcgggccac tcaatgcttg
     5941 agtatactca ctagactttg cttcgcaaag tcgtgaccgc ctacggcggc tgcggcgccc
     6001 tacgggcttg ctctccgggc ttcgccctgc gcggtcgctg cgctcccttg ccagcccgtg
     6061 gatatgtgga tgatggccgc gagcggccac cgactggctc gcttcgctcg gcccgtggac
     6121 aaccctgctg gacaagctga tggacaggct gcgcctgccc acgagcttga ccacagggat
     6181 tgcccaccgg ctacccagcc ttcgaccaca tacccaccgg ctccaactgc gcggcctgcg
     6241 gccttgcccc atcaattttt ttaattttct ctggggaaaa gcctccggcc tgcggcctgc
     6301 gcgcttcgct tgccggttgg acaccaagtg gaaggcgggt caaggctcgc gcagcgaccg
     6361 cgcagcggct tggccttgac gcgcctggaa cgacccaagc ctatgcgagt gggggcagtc
     6421 gaagggcgaa gcccgcccgc ctgccccccg agcctcacgg cggcgagtgc gggggttcca
     6481 agggggcagc gccaccttgg gcaaggccga aggccgcgca gtcgatcaac aagccccgga
     6541 ggggccactt tttgccggag ggggagccgc gccgaaggcg tgggggaacc ccgcaggggt
     6601 gcccttcttt gggcaccaaa gaactagata tagggcgaaa tgcgaaagac ttaaaaatca
     6661 acaacttaaa aaaggggggt acgcaacagc tcattgcggc accccccgca atagctcatt
     6721 gcgtaggtta aagaaaatct gtaattgact gccactttta cgcaacgcat aattgttgtc
     6781 gcgctgccga aaagttgcag ctgattgcgc atggtgccgc aaccgtgcgg cacccctacc
     6841 gcatggagat aagcatggcc acgcagtcca gagaaatcgg cattcaagcc aagaacaagc
     6901 ccggtcactg ggtgcaaacg gaacgcaaag cgcatgaggc gtgggccggg cttattgcga
     6961 ggaaacccac ggcggcaatg ctgctgcatc acctcgtggc gcagatgggc caccagaacg
     7021 ccgtggtggt cagccagaag acactttcca agctcatcgg acgttctttg cggacggtcc
     7081 aatacgcagt caaggacttg gtggccgagc gctggatctc cgtcgtgaag ctcaacggcc
     7141 ccggcaccgt gtcggcctac gtggtcaatg accgcgtggc gtggggccag ccccgcgacc
     7201 agttgcgcct gtcggtgttc agtgccgccg tggtggttga tcacgacgac caggacgaat
     7261 cgctgttggg gcatggcgac ctgcgccgca tcccgaccct gtatccgggc gagcagcaac
     7321 taccgaccgg ccccggcgag gagccgccca gccagcccgg cattccgggc atggaaccag
     7381 acctgccagc cttgatcgaa acggaggaat gggaacggcg cgggcagcag cgcctgccga
     7441 tgcccgatga gccgtgtttt ctggacgatg gcgagccgtt ggagccgccg acacgggtca
     7501 cgctgccgcg ccggtagcac ttgggttgcg cagcaacccg taagtgcgct gttccagact
     7561 atcggctgta gccgcctcgc cgccctatac cttgtctgcc tccccgcgtt gcgtcgcggt
     7621 gcatggagcc gggccacctc gacctgaatg gaagccggcg gcacctcgct aacggattca
     7681 ccgtttttat caggctctgg gaggcagaat aaatgatcat atcgtcaatt attacctcca
     7741 cggggagagc ctgagcaaac tggcctcaTT TGAAGGGTAT TTGCTGGA
//
