# Supplementary material for: Engineered Marine Biofilms for Ocean Environment Monitoring
Source: ACS Synth Biol. 2025 Jun 23;14(7):2797–809. doi: 10.1021/acssynbio.5c00192 (PMC12281610; doi:10.1021/acssynbio.5c00192)
Supplement: Supplementary file 3 [file sb5c00192_si_003.zip › Supplementary File S2.- Plasmid sequences/pDS_Tyrosinase.gb]

LOCUS       pDS_Tyrosinase          6360 bp ds-DNA     circular     07-MAR-2025
DEFINITION  .
FEATURES             Location/Qualifiers
     primer          7..44
                     /label="GP_767_fragment from pBBR1MCS2_fwd"
                     /note="sequence: atgtaagcccactGCAAGCTACCTGCTTTCTCTTTGCG"
                     /ApEinfo_revcolor="#f7977a"
                     /ApEinfo_fwdcolor="#f7977a"
     misc_feature    20..1083
                     /label="MOB"
                     /ApEinfo_revcolor="#9eafd2"
                     /ApEinfo_fwdcolor="#9eafd2"
     primer          complement(222..241)
                     /label="GP_480_check_fbfp_gibson_rv"
                     /note="sequence: gttgaatcgggatatgcagg"
                     /ApEinfo_revcolor="#f7977a"
                     /ApEinfo_fwdcolor="#f7977a"
     primer          952..971
                     /label="GP_483_check_fbfp_gibson_1_fw"
                     /note="sequence: gtgctcgttctctggcgtcc"
                     /ApEinfo_revcolor="#f7977a"
                     /ApEinfo_fwdcolor="#f7977a"
     rep_origin      1307..2078
                     /label="pBBR1 oriV"
                     /ApEinfo_revcolor="#ffef86"
                     /ApEinfo_fwdcolor="#ffef86"
     primer          1736..1757
                     /label="GP_625_pBBR1MCS2_CHECK_fw"
                     /note="sequence: GGCCGCGCAGTCGATCAACAAG"
                     /ApEinfo_revcolor="#f7977a"
                     /ApEinfo_fwdcolor="#f7977a"
     CDS             2079..2741
                     /label="pBBR1 Rep"
                     /ApEinfo_revcolor="#993366"
                     /ApEinfo_fwdcolor="#993366"
     primer          2859..2878
                     /label="GN_492"
                     /note="sequence: cacctcgacctgaatggaag"
                     /ApEinfo_revcolor="#d6b295"
                     /ApEinfo_fwdcolor="#d6b295"
     primer          complement(3056..3078)
                     /label="GN_493"
                     /note="sequence: gtcgttaaatagccgcttatgtc"
                     /ApEinfo_revcolor="#d59687"
                     /ApEinfo_fwdcolor="#d59687"
     primer          3133..3152
                     /label="GP_475_check_fbfp_gibson_fw"
                     /note="sequence: ccgcttattatcacttattc"
                     /ApEinfo_revcolor="#f7977a"
                     /ApEinfo_fwdcolor="#f7977a"
     primer          3156..3176
                     /label="GP_651_cPCR_destination vector_fw"
                     /note="sequence: CGTAGCAACCAGGCGTTTAAG"
                     /ApEinfo_revcolor="#f7977a"
                     /ApEinfo_fwdcolor="#f7977a"
     primer          complement(3232..3295)
                     /label="GP_792_gibson destination vector_pBBR1MCS2_R"
                     /note="sequence: ctcttcctccTAAAATTCGCGTTAAATTTTTGTTAAATCAGCTCATTTTTTAACCAATAGGCCG"
                     /ApEinfo_revcolor="#f7977a"
                     /ApEinfo_fwdcolor="#f7977a"
     primer          complement(3252..3285)
                     /label="GP_695_NC_gb_dest_vector_BB_rev"
                     /note="sequence: TAAAATTCGCGTTAAATTTTTGTTAAATCAGCTC"
                     /ApEinfo_revcolor="#f7977a"
                     /ApEinfo_fwdcolor="#f7977a"
     primer          3275..3328
                     /label="GP_797_NC_gb_osmY-melC2-p1_fwd"
                     /note="sequence: cgcgaattttaggaggaagagcgcgcaacgcaattaatgtgagttagctcactc"
                     /ApEinfo_revcolor="#f7977a"
                     /ApEinfo_fwdcolor="#f7977a"
     primer          complement(3276..3296)
                     /label="GP_804_NC_gb_tyrosinase_backbone_rev"
                     /note="sequence: gctcttcctcctaaaattcgc"
                     /ApEinfo_revcolor="#f7977a"
                     /ApEinfo_fwdcolor="#f7977a"
     misc_feature    3286..3296
                     /label="bspQI+adapter"
                     /ApEinfo_revcolor="#b7e6d7"
                     /ApEinfo_fwdcolor="#b7e6d7"
     misc_feature    3297..3482
                     /label="aphII-P region"
                     /ApEinfo_revcolor="#b7e6d7"
                     /ApEinfo_fwdcolor="#b7e6d7"
     primer          complement(3324..3356)
                     /label="GP_762_WHOLE-2_fwd"
                     /note="sequence: tggcaattccgggcctggggtgcctaatgagtg"
                     /ApEinfo_revcolor="#f7977a"
                     /ApEinfo_fwdcolor="#f7977a"
     primer          complement(3326..3344)
                     /label="GP_694_NC_gb_dest_vector_BB_fwd"
                     /note="sequence: GCCTGGGGTGCCTAATGAG"
                     /ApEinfo_revcolor="#f7977a"
                     /ApEinfo_fwdcolor="#f7977a"
     primer          3332..3364
                     /label="GP_761_PBBR1MCS2_rev"
                     /note="sequence: aggcaccccaggcccggaattgccagctggggc"
                     /ApEinfo_revcolor="#f7977a"
                     /ApEinfo_fwdcolor="#f7977a"
     misc_feature    3345..3394
                     /label="aphII-Promoter"
                     /ApEinfo_revcolor="#85dae9"
                     /ApEinfo_fwdcolor="#85dae9"
     primer          complement(3418..3447)
                     /label="GP_859_MP_test_rev"
                     /note="sequence: ttgatcccctgcgccatcagatccttggcg"
                     /ApEinfo_revcolor="#f7977a"
                     /ApEinfo_fwdcolor="#f7977a"
     primer          complement(3418..3447)
                     /label="MP_test_rev 859"
                     /note="sequence: ttgatcccctgcgccatcagatccttggcg"
                     /ApEinfo_revcolor="#b7e6d7"
                     /ApEinfo_fwdcolor="#b7e6d7"
     CDS             3483..3494
                     /label="Translation 3483-3494"
                     /translation="MIEQ"
     misc_feature    3483..3494
                     /label="aphII (4aa fragment)"
                     /ApEinfo_revcolor="#b7e6d7"
                     /ApEinfo_fwdcolor="#b7e6d7"
     misc_feature    3495..4097
                     /label="osmY DS opti without stop"
                     /ApEinfo_revcolor="#b1ff67"
                     /ApEinfo_fwdcolor="#b1ff67"
     CDS             3495..4097
                     /label="Translation 3495-4097"
                     /translation="MTMTRLKISKTLLAVMLTSAVATGSAYAENNAQTTNESAGQKVDSSMNKVGNFMDDSAITAKVKAALVDHDNIKSTDISVKTDQKVVTLSGFVESQAQAEEAVKVAKGVEGVTSVSDKLHVRDAKEGSVKGYAGDTATTSEIKAKLLADDIVPSRHVKVETTDGVVQLSGTVDSQAQSDRAESIAKAVDGVKSVKNDLKTK"
     misc_feature    4098..4127
                     /label="linker"
                     /ApEinfo_revcolor="#84b0dc"
                     /ApEinfo_fwdcolor="#84b0dc"
     CDS             4098..4127
                     /label="Translation 4098-4127"
                     /translation="GGGGSGGGGS"
     primer          complement(4110..4138)
                     /label="GP_798_NC_gb_osmY-melC2-p1_rev"
                     /note="sequence: cgcacggtcatactgccaccgccaccgct"
                     /ApEinfo_revcolor="#f7977a"
                     /ApEinfo_fwdcolor="#f7977a"
     primer          4117..4146
                     /label="GP_799_NC_gb_osmY-melC2-p2_fwd"
                     /note="sequence: gcggtggcagtatgaccgtgcggaaaaatc"
                     /ApEinfo_revcolor="#f7977a"
                     /ApEinfo_fwdcolor="#f7977a"
     misc_feature    4128..4946
                     /label="melC2 streptomyces (without stop)"
                     /ApEinfo_revcolor="#d59687"
                     /ApEinfo_fwdcolor="#d59687"
     CDS             4128..4946
                     /label="Translation 4128-4946"
                     /translation="MTVRKNQASLTAEEKRRFVAALLELKRTGRYDAFVTTHNAFILGDTDNGERTGHRSPSFLPWHRRFLLEFERALQSVDASVALPYWDWSADRSTRSSLWAPDFLGGTGRSRDGQVMDGPFAASAGNWPINVRVDGRTFLRRALGAGVSELPTRAEVDSVLAMATYDMAPWNSGSDGFRNHLEGWRGVNLHNRVHVWVGGQMATGVSPNDPVFWLHHAYIDKLWAEWQRRHPSSPYLPGGGTPNVVDLNETMKPWNDTTPAALLDHTRHYTFDV"
     primer          4432..4450
                     /label="GP_896_MP_qPCRtyrosinase_fwd"
                     /note="sequence: ATTTTCTCGGCGGCACCGG"
                     /ApEinfo_revcolor="#f7977a"
                     /ApEinfo_fwdcolor="#f7977a"
     primer          complement(4597..4615)
                     /label="GP_897_MP_qPCRtyrosinase_rev"
                     /note="sequence: GCCATGGCGAGGACCGAAT"
                     /ApEinfo_revcolor="#f7977a"
                     /ApEinfo_fwdcolor="#f7977a"
     misc_feature    4947..4967
                     /label="HIS tag"
                     /ApEinfo_revcolor="#f8d3a9"
                     /ApEinfo_fwdcolor="#f8d3a9"
     CDS             4947..4967
                     /label="Translation 4947-4967"
                     /translation="HHHHHHH"
     primer          complement(4947..4984)
                     /label="GP_800_NC_gb_osmY-melC2-p2_rev"
                     /note="sequence: gactcttgatcctattaatgatgatgatgatgatgatg"
                     /ApEinfo_revcolor="#f7977a"
                     /ApEinfo_fwdcolor="#f7977a"
     primer          4963..4991
                     /label="GP_801_NC_gb_melC1_fwd"
                     /note="sequence: atcattaataggatcaagagtctccttac"
                     /ApEinfo_revcolor="#f7977a"
                     /ApEinfo_fwdcolor="#f7977a"
     misc_feature    4968..4973
                     /label="Stop"
                     /ApEinfo_revcolor="#c6c9d1"
                     /ApEinfo_fwdcolor="#c6c9d1"
     CDS             4968..4973
                     /label="Translation 4968-4973"
                     /translation="**"
     misc_feature    4974..4982
                     /label="aphII-P region"
                     /ApEinfo_revcolor="#b7e6d7"
                     /ApEinfo_fwdcolor="#b7e6d7"
     misc_feature    4983..4989
                     /label="RBS"
                     /ApEinfo_revcolor="#b1ff67"
                     /ApEinfo_fwdcolor="#b1ff67"
     misc_feature    4990..5010
                     /label="aphII-P region"
                     /ApEinfo_revcolor="#b7e6d7"
                     /ApEinfo_fwdcolor="#b7e6d7"
     CDS             5011..5022
                     /label="Translation 5011-5022"
                     /translation="MIEQ"
     misc_feature    5011..5022
                     /label="aphII (4aa fragment)"
                     /ApEinfo_revcolor="#b7e6d7"
                     /ApEinfo_fwdcolor="#b7e6d7"
     misc_feature    5023..5285
                     /label="melC1 without stop (DS codon optimized)"
                     /ApEinfo_revcolor="#d6b295"
                     /ApEinfo_fwdcolor="#d6b295"
     CDS             5023..5285
                     /label="Translation 5023-5285"
                     /translation="MPELTRRRALMAAAIMAAGMAETAMAGAIMAGGMRCLSTGLNCMSCAMPTARGSPS*AIMNRWTPRGPRPARRSTNCRAPGCCRSLQ"
     misc_feature    5286..5309
                     /label="FLAG tag"
                     /ApEinfo_revcolor="#85dae9"
                     /ApEinfo_fwdcolor="#85dae9"
     CDS             5286..5315
                     /label="Translation 5286-5315"
                     /translation="DYKDDDDK**"
     primer          complement(5297..5337)
                     /label="GP_802_NC_gb_melC1_rev"
                     /note="sequence: gcaccccaggctgtagaagagcttattacttgtcatcgtcg"
                     /ApEinfo_revcolor="#f7977a"
                     /ApEinfo_fwdcolor="#f7977a"
     misc_feature    5310..5315
                     /label="stop"
                     /ApEinfo_revcolor="#b7e6d7"
                     /ApEinfo_fwdcolor="#b7e6d7"
     misc_feature    5316..5326
                     /label="bspQI+adapter"
                     /ApEinfo_revcolor="#d59687"
                     /ApEinfo_fwdcolor="#d59687"
     primer          5316..5333
                     /label="GP_803_NC_gb_tyrosinase_backbone_fwd"
                     /note="sequence: gctcttctacagcctggg"
                     /ApEinfo_revcolor="#f7977a"
                     /ApEinfo_fwdcolor="#f7977a"
     primer          5318..5345
                     /label="GP_655_NC_SDM_destVector_fwd"
                     /note="sequence: TCTTCTACAGCCTGGGGTGCCTAATGAG"
                     /ApEinfo_revcolor="#f7977a"
                     /ApEinfo_fwdcolor="#f7977a"
     primer          5327..5345
                     /label="GP_694_NC_gb_dest_vector_BB_fwd"
                     /note="sequence: GCCTGGGGTGCCTAATGAG"
                     /ApEinfo_revcolor="#f7977a"
                     /ApEinfo_fwdcolor="#f7977a"
     primer          complement(5361..5380)
                     /label="GP_652_cPCR_destination vector_rv"
                     /note="sequence: CAGTGAGCGCAACGCAATTA"
                     /ApEinfo_revcolor="#f7977a"
                     /ApEinfo_fwdcolor="#f7977a"
     primer          complement(5411..5431)
                     /label="GP_505_NC_gb_oxy_sens_check_rev"
                     /note="sequence: GCCGATTCATTAATGCAGCTG"
                     /ApEinfo_revcolor="#f7977a"
                     /ApEinfo_fwdcolor="#f7977a"
     misc_feature    complement(5419..6108)
                     /label="CAT"
                     /ApEinfo_revcolor="#f58a5e"
                     /ApEinfo_fwdcolor="#f58a5e"
     CDS             complement(5419..6108)
                     /label="Translation 6108-5419"
                     /translation="MEKKITGYTTVDISQWHRKEHFEAFQSVAQCTYNQTVQLDITAFLKTVKKNKHKFYPAFIHILARLMNAHPEFRMAMKDGELVIWDSVHPCYTVFHEQTETFSSLWSEYHDDFRQFLHIYSQDVACYGENLAYFPKGFIENMFFVSANPWVSFTSFDLNVANMDNFFAPVFTMGKYYTQGDKVLMPLAIQVHHAVCDGFHVGRMLNELQQFLCMRPIRKPPLPARWPIH*"
     primer          5420..5439
                     /label="GP_65_bb GGA veri primer rev"
                     /note="sequence: TAATGAATCGGCCAACGCGC"
                     /ApEinfo_revcolor="#f7977a"
                     /ApEinfo_fwdcolor="#f7977a"
     primer          5654..5675
                     /label="GN_029"
                     /note="sequence: ctcacccagggattggctgaga"
                     /ApEinfo_revcolor="#85dae9"
                     /ApEinfo_fwdcolor="#85dae9"
     primer          complement(5654..5675)
                     /label="GN_028"
                     /note="sequence: tctcagccaatccctgggtgag"
                     /ApEinfo_revcolor="#75c6a9"
                     /ApEinfo_fwdcolor="#75c6a9"
     primer          5709..5730
                     /label="GP_645_NC_CAT_qPCR_fwd"
                     /note="sequence: AATAGGCCAGGTTTTCACCGTA"
                     /ApEinfo_revcolor="#f7977a"
                     /ApEinfo_fwdcolor="#f7977a"
     primer          complement(5788..5808)
                     /label="GP_646_NC_CAT_qPCR_rev"
                     /note="sequence: ACGTTTTCATCGCTCTGGAGT"
                     /ApEinfo_revcolor="#f7977a"
                     /ApEinfo_fwdcolor="#f7977a"
     primer          complement(5908..5941)
                     /label="GP_763_WHOLE-2_rev"
                     /note="sequence: tccggcctttattcacattcttgcccgcctgatg"
                     /ApEinfo_revcolor="#f7977a"
                     /ApEinfo_fwdcolor="#f7977a"
     primer          5917..5953
                     /label="GP_758_WHOLE-1_fwd"
                     /note="sequence: ggcaagaatgtgaataaaggccggataaaacttgtgc"
                     /ApEinfo_revcolor="#f7977a"
                     /ApEinfo_fwdcolor="#f7977a"
     primer          6194..6213
                     /label="GP_478_check_pbbr1mcs2_gibson_fw"
                     /note="sequence: cctcttacgtgccgatcaac"
                     /ApEinfo_revcolor="#f7977a"
                     /ApEinfo_fwdcolor="#f7977a"
     primer          6327..6346
                     /label="GN_184"
                     /note="sequence: ggcctcgtgatacgcctatt"
                     /ApEinfo_revcolor="#d59687"
                     /ApEinfo_fwdcolor="#d59687"
     primer          complement(6327..6346)
                     /label="GN_168"
                     /note="sequence: aataggcgtatcacgaggcc"
                     /ApEinfo_revcolor="#faac61"
                     /ApEinfo_fwdcolor="#faac61"
     primer          complement(6330..10)
                     /label="GP_479_cm-kan-fbfp_rev"
                     /note="sequence: acatggcgatcattaacctataaaaataggcgtatcacgag"
                     /ApEinfo_revcolor="#f7977a"
                     /ApEinfo_fwdcolor="#f7977a"
     primer          6351..20
                     /label="GP_474_pBBR1MCS2_fwd"
                     /note="sequence: taggttaatgatcgccatgtaagcccactg"
                     /ApEinfo_revcolor="#f7977a"
                     /ApEinfo_fwdcolor="#f7977a"
     primer          complement(6360..31)
                     /label="GP_770_fragment from csgAwhole_rev"
                     /note="sequence: caggtagcttgcAGTGGGCTTACATGGCGATC"
                     /ApEinfo_revcolor="#f7977a"
                     /ApEinfo_fwdcolor="#f7977a"
ORIGIN
        1 atcgccatgt aagcccactg caagctacct gctttctctt tgcgcttgcg ttttcccttg
       61 tccagatagc ccagtagctg acattcatcc caggtggcac ttttcgggga aatgtgcgcg
      121 cccgcgttcc tgctggcgct gggcctgttt ctggcgctgg acttcccgct gttccgtcag
      181 cagcttttcg cccacggcct tgatgatcgc ggcggccttg gcctgcatat cccgattcaa
      241 cggccccagg gcgtccagaa cgggcttcag gcgctcccga aggtctcggg ccgtctcttg
      301 ggcttgatcg gccttcttgc gcatctcacg cgctcctgcg gcggcctgta gggcaggctc
      361 atacccctgc cgaaccgctt ttgtcagccg gtcggccacg gcttccggcg tctcaacgcg
      421 ctttgagatt cccagctttt cggccaatcc ctgcggtgca taggcgcgtg gctcgaccgc
      481 ttgcgggctg atggtgacgt ggcccactgg tggccgctcc agggcctcgt agaacgcctg
      541 aatgcgcgtg tgacgtgcct tgctgccctc gatgccccgt tgcagcccta gatcggccac
      601 agcggccgca aacgtggtct ggtcgcgggt catctgcgct ttgttgccga tgaactcctt
      661 ggccgacagc ctgccgtcct gcgtcagcgg caccacgaac gcggtcatgt gcgggctggt
      721 ttcgtcacgg tggatgctgg ccgtcacgat gcgatccgcc ccgtacttgt ccgccagcca
      781 cttgtgcgcc ttctcgaaga acgccgcctg ctgttcttgg ctggccgact tccaccattc
      841 cgggctggcc gtcatgacgt actcgaccgc caacacagcg tccttgcgcc gcttctctgg
      901 cagcaactcg cgcagtcggc ccatcgcttc atcggtgctg ctggccgccc agtgctcgtt
      961 ctctggcgtc ctgctggcgt cagcgttggg cgtctcgcgc tcgcggtagg cgtgcttgag
     1021 actggccgcc acgttgccca ttttcgccag cttcttgcat cgcatgatcg cgtatgccgc
     1081 catgcctgcc cctccctttt ggtgtccaac cggctcgacg ggggcagcgc aaggcggtgc
     1141 ctccggcggg ccactcaatg cttgagtata ctcactagac tttgcttcgc aaagtcgtga
     1201 ccgcctacgg cggctgcggc gccctacggg cttgctctcc gggcttcgcc ctgcgcggtc
     1261 gctgcgctcc cttgccagcc cgtggatatg tggacgatgg ccgcgagcgg ccaccggctg
     1321 gctcgcttcg ctcggcccgt ggacaaccct gctggacaag ctgatggaca ggctgcgcct
     1381 gcccacgagc ttgaccacag ggattgccca ccggctaccc agccttcgac cacataccca
     1441 ccggctccaa ctgcgcggcc tgcggccttg ccccatcaat ttttttaatt ttctctgggg
     1501 aaaagcctcc ggcctgcggc ctgcgcgctt cgcttgccgg ttggacacca agtggaaggc
     1561 gggtcaaggc tcgcgcagcg accgcgcagc ggcttggcct tgacgcgcct ggaacgaccc
     1621 aagcctatgc gagtgggggc agtcgaaggg cgaagcccgc ccgcctgccc cccgagcctc
     1681 acggcggcga gtgcgggggt tccaaggggg cagcgccacc ttgggcaagg ccgaaggccg
     1741 cgcagtcgat caacaagccc cggaggggcc actttttgcc ggagggggag ccgcgccgaa
     1801 ggcgtggggg aaccccgcag gggtgccctt ctttgggcac caaagaacta gatatagggc
     1861 gaaatgcgaa agacttaaaa atcaacaact taaaaaaggg gggtacgcaa cagctcattg
     1921 cggcaccccc cgcaatagct cattgcgtag gttaaagaaa atctgtaatt gactgccact
     1981 tttacgcaac gcataattgt tgtcgcgctg ccgaaaagtt gcagctgatt gcgcatggtg
     2041 ccgcaaccgt gcggcacccc taccgcatgg agataagcat ggccacgcag tccagagaaa
     2101 tcggcattca agccaagaac aagcccggtc actgggtgca aacggaacgc aaagcgcatg
     2161 aggcgtgggc cgggcttatt gcgaggaaac ccacggcggc aatgctgctg catcacctcg
     2221 tggcgcagat gggccaccag aacgccgtgg tggtcagcca gaagacactt tccaagctca
     2281 tcggacgttc tttgcggacg gtccaatacg cagtcaagga cttggtggcc gagcgctgga
     2341 tctccgtcgt gaagctcaac ggccccggca ccgtgtcggc ctacgtggtc aatgaccgcg
     2401 tggcgtgggg ccagccccgc gaccagttgc gcctgtcggt gttcagtgcc gccgtggtgg
     2461 ttgatcacga cgaccaggac gaatcgctgt tggggcatgg cgacctgcgc cgcatcccga
     2521 ccctgtatcc gggcgagcag caactaccga ccggccccgg cgaggagccg cccagccagc
     2581 ccggcattcc gggcatggaa ccagacctgc cagccttgac cgaaacggag gaatgggaac
     2641 ggcgcgggca gcagcgcctg ccgatgcccg atgagccgtg ttttctggac gatggcgagc
     2701 cgttggagcc gccgacacgg gtcacgctgc cgcgccggta gcacttgggt tgcgcagcaa
     2761 cccgtaagtg cgctgttcca gactatcggc tgtagccgcc tcgccgccct ataccttgtc
     2821 tgcctccccg cgttgcgtcg cggtgcatgg agccgggcca cctcgacctg aatggaagcc
     2881 ggcggcacct cgctaacgga ttcaccgttt ttatcaggct ctgggaggca gaataaatga
     2941 tcatatcgtc aattattacc tccacgggga gagcctgagc aaactggcct caggcatttg
     3001 agaagcacac ggtcacactg cttccggtag tcaataaacc ggtaaaccag caatagacat
     3061 aagcggctat ttaacgaccc tgccctgaac cgacgaccgg gtcgaatttg ctttcgaatt
     3121 tctgccattc atccgcttat tatcacttat tcaggcgtag caaccaggcg tttaagggca
     3181 ccaataactg ccttaaaaaa attacgcccc gccctgccac tcatcgcagt acggcctatt
     3241 ggttaaaaaa tgagctgatt taacaaaaat ttaacgcgaa ttttaGGAGG AAGAGCgcgc
     3301 aacgcaatta atgtgagtta gctcactcat taggcacccc aggcccggaa ttgccagctg
     3361 gggcgccctc tggtaaggtt gggaagccct gcaaagtaaa ctggatggct ttcttgccgc
     3421 caaggatctg atggcgcagg ggatcaagat ctgatcaaga gacaggatga ggatcgtttc
     3481 gcatgattga acaaATGACC ATGACGCGGT TGAAGATCTC CAAAACGCTG CTGGCCGTGA
     3541 TGCTGACGTC CGCCGTGGCG ACCGGCTCCG CTTACGCCGA GAATAACGCG CAGACCACGA
     3601 ACGAATCGGC GGGCCAGAAG GTCGATAGCA GCATGAACAA GGTGGGCAAC TTCATGGACG
     3661 ACTCGGCGAT CACGGCCAAG GTGAAGGCGG CCCTGGTGGA CCACGATAAC ATCAAGAGCA
     3721 CCGATATCTC CGTGAAGACC GACCAGAAGG TCGTTACCCT TTCCGGCTTC GTGGAGTCGC
     3781 AGGCCCAGGC CGAAGAGGCA GTTAAAGTGG CGAAGGGTGT GGAGGGGGTC ACCTCGGTGT
     3841 CCGACAAGCT GCACGTGCGG GATGCAAAGG AGGGTAGCGT GAAGGGCTAC GCGGGCGATA
     3901 CGGCCACCAC GAGCGAAATC AAGGCCAAAC TGCTGGCGGA TGACATCGTC CCGTCGCGGC
     3961 ATGTCAAGGT CGAAACGACC GATGGGGTGG TCCAGCTGAG CGGCACGGTG GATTCTCAGG
     4021 CCCAGAGCGA TCGCGCGGAG TCCATCGCCA AGGCGGTGGA CGGCGTGAAG TCGGTGAAGA
     4081 ACGATCTGAA AACCAAGGGC GGTGGCGGTA GCGGTGGCGG TGGCAGTATG ACCGTGCGGA
     4141 AAAATCAAGC CTCCCTGACC GCGGAAGAGA AAAGACGGTT TGTGGCGGCC CTCCTGGAAC
     4201 TCAAACGGAC CGGCCGCTAT GATGCCTTTG TGACCACGCA TAATGCCTTT ATCCTGGGCG
     4261 ATACCGATAA TGGCGAACGC ACGGGCCATC GCAGCCCGTC CTTTCTCCCG TGGCATCGGC
     4321 GCTTTCTCCT TGAATTTGAA CGGGCCTTGC AAAGCGTCGA TGCGTCGGTG GCCCTGCCCT
     4381 ATTGGGATTG GTCCGCCGAT CGCTCGACGC GCAGCTCGCT GTGGGCGCCG GATTTTCTCG
     4441 GCGGCACCGG CCGCTCGCGT GATGGCCAGG TCATGGATGG CCCGTTTGCG GCCTCCGCCG
     4501 GCAATTGGCC GATCAATGTC CGCGTTGATG GACGCACCTT CCTGCGCCGC GCGCTCGGTG
     4561 CCGGCGTCAG CGAACTGCCG ACCCGCGCGG AAGTGGATTC GGTCCTCGCC ATGGCGACCT
     4621 ATGATATGGC GCCCTGGAAT AGCGGGTCGG ATGGCTTTCG CAATCATCTT GAAGGCTGGC
     4681 GGGGGGTCAA TCTTCATAAT CGCGTGCATG TGTGGGTGGG CGGCCAGATG GCGACCGGCG
     4741 TCTCGCCGAA TGATCCGGTT TTCTGGCTGC ATCATGCCTA TATCGATAAA CTGTGGGCCG
     4801 AGTGGCAGCG CCGGCATCCC TCGTCCCCGT ATCTGCCGGG TGGTGGCACG CCCAATGTTG
     4861 TGGATCTTAA TGAAACCATG AAACCCTGGA ATGATACCAC CCCCGCCGCG CTGCTGGATC
     4921 ATACGCGCCA TTATACCTTT GATGTGCATC ATCATCATCA TCATCATTAA TAGgatcaag
     4981 agtctcctta caggatgagg atcgtttcgc atgattgaac aaATGCCGGA ACTGACCCGG
     5041 CGGCGAGCCC TGATGGcGGc GGCCATCAtG GCGGCGGGCA tGGCGGAGAC GGCCATGGCG
     5101 GGGGCCATCA tGGCGGGGGG TAtGCGGTGT TTGTCGACGG GGTTGAaCTG CAtGTCATGC
     5161 GCAAtGCCGA CGGCTCGTGG ATCTCCGTCG TGAGCCAtTA tGAaCCGGTG GACACCCCGC
     5221 GGGCCGCGGC CCGCGCGGCG GTCGACGAaT TGCAGGGCGC CCGGCTGCTG CCGTTCCCTT
     5281 CAAAtgacta taaggacgac gatgacaagt aataaGCTCT TCTACAgcct ggggtgccta
     5341 atgagtgagc taactcacat taattgcgtt gcgctcactg cccgctttcc agtcgggaaa
     5401 cctgtcgtgc cagctgcatt aatgaatcgg ccaacgcgcg gggagaggcg gtttgcgtat
     5461 tgggcgcatg cataaaaact gttgtaattc attaagcatt ctgccgacat ggaagccatc
     5521 acaaacggca tgatgaacct gaatcgccag cggcatcagc accttgtcgc cttgcgtata
     5581 atatttgccc atggtgaaaa cgggggcgaa gaagttgtcc atattggcca cgtttaaatc
     5641 aaaactggtg aaactcaccc agggattggc tgagacgaaa aacatattct caataaaccc
     5701 tttagggaaa taggccaggt tttcaccgta acacgccaca tcttgcgaat atatgtgtag
     5761 aaactgccgg aaatcgtcgt ggtattcact ccagagcgat gaaaacgttt cagtttgctc
     5821 atggaaaacg gtgtaacaag ggtgaacact atcccatatc accagctcac cgtctttcat
     5881 tgccatacgg aattccggat gagcattcat caggcgggca agaatgtgaa taaaggccgg
     5941 ataaaacttg tgcttatttt tctttacggt ctttaaaaag gccgtaatat ccagctgaac
     6001 ggtctggtta taggtacatt gagcaactga ctgaaatgcc tcaaaatgtt ctttacgatg
     6061 ccattgggat atatcaacgg tggtatatcc agtgattttt ttctccattt tagcttcctt
     6121 agctcctgaa aatctcgata actcaaaaaa tacgcccggt agtgatctta tttcattatg
     6181 gtgaaagttg gaacctctta cgtgccgatc aacgtctcat tttcgccaaa agttggccca
     6241 gggcttcccg gtatcaacag ggacaccagg atttatttat tctgcgaagt gatcttccgt
     6301 cacaggtatt tattcgaaga cgaaagggcc tcgtgatacg cctattttta taggttaatg
//
